# Supplementary material for: Methanolic Extract of Lysimachia Candida Lindl. Prevents High-Fat High-Fructose-Induced Fatty Liver in Rats: Understanding the Molecular Mechanism Through Untargeted Metabolomics Study
Source: Front Pharmacol. 2021 Apr 15;12:653872. doi: 10.3389/fphar.2021.653872 (PMC8082144; doi:10.3389/fphar.2021.653872)
Supplement: Supplementary file 4 [file table1.xlsx]

## Sheet: Metabolites
Name	Fragmentation score	Mode	Formula	Retention time	CW0G1_2	CW0G1_3	CW0G1_4	CW0G1_5	CW0G1_6	CW0G2_7	CW0G2_8	CW0G2_9	CW0G2_10	CW0G2_12	CW0G5_25	CW0G5_26	CW0G5_27	CW0G5_28	CW0G5_29	CW3G1_1	CW3G1_2	CW3G1_3	CW3G1_4	CW3G1_5	CW3G1_6	CW3G2_7	CW3G2_8	CW3G2_9	CW3G2_10	CW3G2_11	CW3G5_25	CW3G5_26	CW3G5_27	CW3G5_28	CW3G5_29	CW3G5_30	CW10G1_1	CW10G1_2	CW10G1_3	CW10G1_4	CW10G1_5	CW10G1_6	CW10G2_7	CW10G2_8	CW10G2_9	CW10G2_10	CW10G2_11	CW10G2_12	CW10G5_25
Phenotype	MSMS match score	ionization	formula	RT	0W_C	0W_C	0W_C	0W_C	0W_C	0W_HFHF	0W_HFHF	0W_HFHF	0W_HFHF	0W_HFHF	0W_T	0W_T	0W_T	0W_T	0W_T	3W_C	3W_C	3W_C	3W_C	3W_C	3W_C	3W_HFHF	3W_HFHF	3W_HFHF	3W_HFHF	3W_HFHF	3W_T	3W_T	3W_T	3W_T	3W_T	3W_T	10W_C	10W_C	10W_C	10W_C	10W_C	10W_C	10W_HFHF	10W_HFHF	10W_HFHF	10W_HFHF	10W_HFHF	10W_HFHF	10W_T
11,12-Epoxy-(5Z,8Z,11Z)-icosatrienoic acid	78.8	RP_Neg	C20 H32 O3	10.657	4.86649e+08	4.25923e+08	5.06725e+08	3.96642e+08	3.7838e+08	4.1239e+08	3.55238e+08	2.87164e+08	3.52589e+08	5.8109e+08	2.44607e+08	3.64289e+08	5.35559e+08	4.36093e+08	2.83455e+08	1.86943e+08	3.01504e+08	2.1768e+08	1.73694e+08	2.55051e+08	2.67083e+08	1.78971e+08	1.49685e+08	3.09176e+08	1.42323e+08	1.79795e+08	2.37488e+08	2.48168e+08	2.39165e+08	1.91112e+08	2.15873e+08	2.43339e+08	7.64694e+08	8.54182e+08	5.75865e+08	5.07777e+08	5.21725e+08	4.30624e+08	5.38289e+08	6.33126e+08	6.96702e+08	6.04763e+08	5.51112e+08	9.46532e+08	3.56485e+08
Muricholic Acid	91.1	RP_Neg	C24 H40 O5	10.267	3.72466e+07	3.54007e+08	3.41829e+08	3.20294e+08	3.1593e+08	1.93317e+08	1.33561e+08	1.00771e+06	2.07303e+07	4.96744e+07	1.19113e+08	5.03407e+07	621144	1.79205e+06	2.24726e+07	1.09485e+08	2.06528e+07	1.85555e+08	1.26742e+08	9.42976e+07	1.91955e+08	1.05354e+08	8.76401e+07	7.52629e+07	4.85746e+07	3.20337e+07	1.42054e+08	1.50742e+08	2.05463e+08	1.41711e+08	1.39078e+08	1.21339e+08	4.26451e+07	2.50907e+07	4.34499e+08	3.35757e+07	2.61488e+08	1.76733e+08	3.26437e+06	2.18743e+07	3.42732e+07	2.34321e+07	3.51149e+06	1.21851e+07	5.89161e+07
D-(+)-Galactose	67.5	RP_Neg	C6 H12 O6	0.715	1.91589e+08	1.09872e+08	1.21117e+08	1.54122e+08	1.5882e+08	2.20918e+08	1.51893e+08	1.74113e+08	2.20119e+08	1.22506e+08	1.78309e+08	1.45567e+08	2.26981e+08	1.31143e+08	1.5333e+08	1.60069e+08	1.64868e+08	1.87493e+08	1.48407e+08	1.76887e+08	1.44525e+08	1.79895e+08	1.64278e+08	2.1688e+08	1.76906e+08	1.66505e+08	1.07153e+08	1.07303e+08	1.49574e+08	1.07893e+08	1.12545e+08	1.33758e+08	3.91883e+07	7.05727e+07	9.1646e+07	1.24497e+08	5.38119e+07	1.11402e+08	6.891e+07	6.91534e+07	5.83665e+07	5.66962e+07	1.06006e+08	4.98485e+07	7.43748e+07
L-Threonic acid	80.8	RP_Neg	C4 H8 O5	0.768	6.32646e+06	6.56538e+06	8.43969e+06	5.20754e+06	4.81359e+06	1.17271e+07	7.06597e+06	7.84577e+06	6.76768e+06	5.50756e+06	7.36382e+06	7.75864e+06	1.06881e+07	7.04362e+06	5.57708e+06	6.87513e+06	6.51542e+06	6.94575e+06	5.182e+06	5.57768e+06	5.73991e+06	4.99879e+06	5.07275e+06	8.53777e+06	6.59163e+06	7.98847e+06	9.08573e+06	8.19728e+06	1.08607e+07	8.39811e+06	1.15335e+07	1.19933e+07	1.42626e+07	1.60017e+07	1.71143e+07	1.08889e+07	1.30978e+07	8.71595e+06	1.25735e+07	1.33744e+07	2.19315e+07	1.1906e+07	1.00179e+07	1.49543e+07	1.58731e+07
Gluconic acid	98.2	RP_Neg	C6 H12 O7	0.763	5.17409e+06	4.53815e+06	5.35351e+06	3.50003e+06	3.52768e+06	7.45458e+06	4.53227e+06	6.12298e+06	4.72591e+06	3.95361e+06	5.23715e+06	6.11565e+06	6.9294e+06	4.12141e+06	3.68324e+06	4.17466e+06	4.77301e+06	4.73995e+06	3.47058e+06	3.5736e+06	3.82716e+06	3.29588e+06	3.27135e+06	5.93277e+06	4.34937e+06	5.51935e+06	6.28816e+06	5.90755e+06	8.05655e+06	6.69545e+06	7.34094e+06	9.38301e+06	8.81115e+06	1.06645e+07	1.11716e+07	8.7805e+06	8.46555e+06	6.95629e+06	8.98019e+06	8.76248e+06	1.38649e+07	8.84441e+06	8.02838e+06	1.10695e+07	8.43174e+06
GLUTAMATE	94.3	RP_Neg	C5 H9 N O4	0.715	2.5691e+07	2.77207e+07	2.76836e+07	2.37709e+07	2.46928e+07	3.07426e+07	2.14535e+07	2.14789e+07	2.34349e+07	1.97311e+07	2.57391e+07	2.09609e+07	2.79186e+07	2.45585e+07	1.90618e+07	2.00244e+07	2.63856e+07	2.5926e+07	1.89637e+07	2.69234e+07	2.43574e+07	1.81728e+07	1.69382e+07	3.35594e+07	2.2577e+07	2.35306e+07	2.67694e+07	2.48624e+07	3.50616e+07	2.98591e+07	3.06473e+07	3.24188e+07	6.01474e+07	7.76354e+07	6.85427e+07	5.13619e+07	6.1294e+07	5.46451e+07	5.75282e+07	9.09979e+07	7.07415e+07	4.79893e+07	6.06505e+07	9.54771e+07	5.14233e+07
Deoxycholic Acid	99.4	RP_Neg	C24 H40 O4	10.758	1.75787e+07	1.17381e+08	1.07554e+08	1.19023e+08	1.22991e+08	1.43298e+07	1.03216e+07	1.03691e+07	6.65634e+06	1.30997e+07	2.21063e+07	1.1479e+07	1.69623e+07	3.16998e+06	1.18192e+07	3.80605e+07	4.65063e+07	1.01334e+08	7.68166e+07	5.7964e+07	9.60569e+07	3.67326e+07	2.98401e+07	8.60439e+06	7.04286e+06	3.24951e+06	9.07196e+07	9.30398e+07	1.25923e+08	9.42861e+07	9.37615e+07	7.76319e+07	2.45557e+07	3.04514e+07	7.76873e+07	2.47384e+07	6.19197e+07	3.22992e+07	5.81948e+06	5.61196e+06	1.71106e+07	1.32353e+07	3.45306e+06	4.98461e+06	1.68615e+07
p-Cresylsulfate*		RP_Neg	C7 H8 O4 S	12.024	8.79543e+06	1.20118e+07	1.36105e+07	999242	1.58939e+06	1.06679e+07	7.54904e+06	8.24307e+06	9.36247e+06	1.70766e+07	3.02057e+06	1.13284e+07	2.63254e+07	1.39784e+07	1.03909e+07	1.21646e+07	8.45304e+07	1.09283e+08	8.43955e+07	5.37633e+06	2.25587e+06	5.37385e+06	5.29733e+06	4.0902e+06	3.15431e+06	9.95203e+06	7.06279e+06	7.01347e+06	1.28665e+07	1.04116e+07	6.68246e+06	9.71752e+06	7.16303e+06	1.52969e+07	4.81475e+06	2.94819e+07	232102	3.45368e+06	1.10204e+07	6.88683e+06	1.19497e+07	5.51117e+06	5.60939e+06	3.26663e+06	4.79435e+06
(±)11-HETE	92.7	RP_Neg	C20 H32 O3	10.657	2.04896e+07	1.80347e+07	1.67282e+07	9.4447e+06	8.44856e+06	7.61425e+06	7.32009e+06	4.44577e+06	6.63195e+06	1.88207e+07	4.06349e+06	1.22191e+07	1.24283e+07	1.10723e+07	5.40074e+06	2.29283e+06	6.30601e+06	2.90482e+06	2.21719e+06	4.50601e+06	5.58489e+06	2.38056e+06	1.68048e+06	4.78555e+06	1.63407e+06	2.06892e+06	4.06977e+06	3.91028e+06	3.06892e+06	2.43816e+06	3.13255e+06	3.96638e+06	2.95582e+07	4.09749e+07	1.98891e+07	1.58617e+07	2.67197e+07	1.19157e+07	2.68972e+07	3.41037e+07	3.1799e+07	2.30312e+07	1.92318e+07	7.3057e+07	8.1482e+06
1-oleoyl-sn-glycero-3-phosphoethanolamine	78.7	RP_Neg	C23 H46 N O7 P	11.43	8.60784e+06	1.44141e+07	2.22448e+07	7.15349e+06	1.03412e+07	3.41056e+07	1.25306e+07	1.59792e+07	1.04409e+07	1.37969e+07	9.43858e+06	8.22585e+06	4.94241e+06	6.84827e+06	8.20799e+06	9.50091e+06	1.1805e+07	1.9993e+07	7.3409e+06	1.39786e+07	1.0131e+07	8.2e+06	9.24838e+06	1.14791e+07	7.46745e+06	6.13883e+06	9.50921e+06	8.47844e+06	1.03694e+07	7.6144e+06	1.35488e+07	8.47298e+06	1.6562e+06	1.53721e+07	4.88971e+07	9.35978e+06	2.03043e+07	8.06762e+06	1.63364e+07	8.66566e+06	3.22889e+06	1.22058e+07	1.12703e+07	1.433e+07	7.32645e+06
14(S)-HDHA	93.4	RP_Neg	C22 H32 O3	10.632	8.07149e+06	9.01764e+06	8.13526e+06	5.86419e+06	4.65079e+06	6.43512e+06	5.8368e+06	2.78577e+06	4.95347e+06	9.52532e+06	2.84907e+06	7.65798e+06	8.6807e+06	1.16419e+07	4.17698e+06	3.60156e+06	4.33129e+06	3.13644e+06	2.5611e+06	3.64258e+06	5.14973e+06	4.5428e+06	3.50391e+06	6.44595e+06	3.35857e+06	4.21305e+06	4.3945e+06	4.27773e+06	4.42557e+06	3.82588e+06	4.45682e+06	3.70113e+06	2.16013e+07	1.55653e+07	1.24241e+07	7.8913e+06	1.49687e+07	5.424e+06	1.60494e+07	2.65052e+07	2.48412e+07	1.60673e+07	1.32948e+07	5.03059e+07	7.88266e+06
TAURINE	84.8	RP_Neg	C2 H7 N O3 S	0.703	1.7061e+07	1.90236e+07	1.93362e+07	1.62865e+07	1.70985e+07	2.27793e+07	1.80837e+07	1.75939e+07	1.67033e+07	1.69011e+07	1.83743e+07	1.76162e+07	2.424e+07	1.62276e+07	1.46922e+07	1.63767e+07	2.05565e+07	2.48912e+07	1.77412e+07	1.74408e+07	2.04066e+07	1.88789e+07	1.81071e+07	3.0449e+07	2.11512e+07	2.16156e+07	2.1574e+07	1.97601e+07	2.64376e+07	1.93097e+07	2.24385e+07	2.37693e+07	2.32368e+07	2.68032e+07	3.55611e+07	2.92462e+07	2.6825e+07	2.86473e+07	2.08287e+07	2.38847e+07	2.96942e+07	2.33004e+07	2.70315e+07	2.72383e+07	2.40026e+07
Ortophosphate	90.9	RP_Neg	H3 O4 P	0.96	5.68092e+06	6.67205e+06	6.92985e+06	6.10916e+06	5.10276e+06	1.28725e+07	9.00891e+06	4.53174e+06	4.27668e+06	6.88446e+06	5.25339e+06	6.90612e+06	9.58332e+06	9.0328e+06	3.84718e+06	9.93169e+06	5.96792e+06	1.16911e+07	6.38612e+06	7.00948e+06	4.20759e+06	5.45682e+06	6.17556e+06	7.44745e+06	5.65201e+06	7.57678e+06	9.08595e+06	8.0432e+06	7.46024e+06	6.66763e+06	8.93393e+06	1.01441e+07	5.82041e+06	1.19549e+07	2.01738e+07	5.79155e+06	6.27256e+06	4.99152e+06	4.01434e+06	1.10122e+07	1.91155e+07	4.90708e+06	4.94345e+06	1.22515e+07	1.44687e+07
D-(+)-Glucose	83.3	RP_Neg	C6 H12 O6	0.709	1.71378e+07	1.35617e+07	1.31817e+07	1.74423e+07	1.75823e+07	2.11054e+07	1.69139e+07	1.84461e+07	2.01205e+07	9.84092e+06	2.04706e+07	1.53238e+07	2.47844e+07	1.41704e+07	1.81528e+07	2.06718e+07	2.28997e+07	2.85026e+07	2.1757e+07	2.63686e+07	2.21107e+07	2.58341e+07	2.79518e+07	3.27891e+07	2.66564e+07	2.76025e+07	2.16706e+07	2.20258e+07	2.9549e+07	2.2521e+07	2.50123e+07	2.89643e+07	9.17376e+06	1.95792e+07	2.17608e+07	2.52905e+07	1.45857e+07	2.62981e+07	1.46329e+07	1.90375e+07	1.1971e+07	1.23308e+07	2.48463e+07	1.15043e+07	2.21171e+07
Citric acid	98.9	RP_Neg	C6 H8 O7	1.825	9.50396e+06	1.10379e+07	1.27621e+07	1.11081e+07	1.02876e+07	2.39185e+07	1.46537e+07	1.68015e+07	1.9791e+07	2.10731e+07	1.89074e+07	1.30094e+07	2.92407e+07	1.80033e+07	2.11153e+07	1.2542e+07	1.24014e+07	1.60261e+07	1.18706e+07	1.42544e+07	1.41569e+07	1.22158e+07	1.31284e+07	1.66427e+07	1.34814e+07	1.53884e+07	1.97442e+07	2.02587e+07	2.38629e+07	1.97666e+07	2.13535e+07	2.11033e+07	984744	2.19089e+07	2.20817e+07	1.10043e+06	2.75359e+07	1.20918e+06	1.11128e+06	471785	1.03012e+06	1.0516e+06	857900	1.29723e+06	3.02096e+06
Thromboxane B2	99.1	RP_Neg	C20 H34 O6	9.343	1.37809e+07	1.21611e+07	1.52855e+07	9.49821e+06	8.31686e+06	8.9639e+06	7.34618e+06	8.04907e+06	9.07371e+06	1.99781e+07	1.00364e+07	2.09172e+07	1.48544e+07	1.95403e+07	7.43741e+06	2.97784e+06	3.75121e+06	4.08052e+06	2.90583e+06	6.8587e+06	3.8029e+06	3.83604e+06	3.16343e+06	1.20161e+07	3.40483e+06	2.89777e+06	8.352e+06	8.12553e+06	7.12849e+06	4.47703e+06	5.84715e+06	1.25395e+07	1.20966e+07	1.39561e+07	7.45816e+06	1.11242e+07	8.87988e+06	5.97617e+06	6.88551e+06	9.92464e+06	1.16366e+07	6.72677e+06	9.7173e+06	1.66552e+07	8.79796e+06
INOSINE	84.8	RP_Neg	C10 H12 N4 O5	4.017	84750.2	322512	435070	318472	89172.4	2.46844e+06	121469	125502	121080	7906.79	88272.8	40032	321598	675666	106350	223092	251867	279227	110887	222404	242354	105861	98338.5	170625	119256	188135	314553	219473	254146	225738	531836	205864	1.3526e+06	1.64765e+06	8.62373e+06	289742	1.59381e+06	278243	468894	6.63378e+06	3.51595e+07	1.01145e+06	430123	680107	1.13439e+07
(±)9-HpODE	90.7	RP_Neg	C18 H32 O4	10.064	799086	1.09548e+06	905838	4.48057e+06	1.31948e+06	3.9712e+06	2.08367e+06	760636	1.08216e+06	400779	712010	475611	8.74482e+06	3.71984e+06	645347	1.42485e+06	1.11703e+06	1.8966e+06	829775	1.04438e+06	1.49695e+06	512018	394441	1.41172e+06	375223	552917	565621	420161	1.43997e+06	653491	617698	466090	2.50842e+07	7.75344e+06	3.14105e+06	948690	6.36085e+06	944840	1.00498e+06	3.09254e+06	2.90595e+07	956059	469805	975734	3.11074e+06
Ginkgoic acid*		RP_Neg	C22 H34 O3	10.847	8.41852e+06	1.02006e+07	8.47497e+06	7.57247e+06	5.51284e+06	4.93797e+06	5.52531e+06	1.83201e+06	4.37236e+06	9.96337e+06	1.84504e+06	7.38478e+06	7.8129e+06	7.2297e+06	4.34705e+06	1.99886e+06	4.16768e+06	2.84028e+06	2.37439e+06	4.34963e+06	4.01003e+06	2.95194e+06	2.46772e+06	3.72719e+06	1.11979e+06	2.40821e+06	2.27497e+06	3.03414e+06	3.20126e+06	2.61176e+06	2.46441e+06	2.6943e+06	1.42447e+07	1.41105e+07	8.29575e+06	7.74254e+06	1.23442e+07	7.05037e+06	9.73419e+06	9.51887e+06	1.64789e+07	1.04767e+07	8.52041e+06	3.24285e+07	4.3032e+06
(+/-)9,10-dihydroxy-12Z-octadecenoic acid	96.2	RP_Neg	C18 H34 O4	10.526	1.08123e+07	1.09549e+07	1.04317e+07	9.87724e+06	6.48466e+06	9.71151e+06	8.46206e+06	3.69357e+06	4.89952e+06	8.61128e+06	3.64589e+06	6.01467e+06	9.5776e+06	7.29928e+06	3.16956e+06	6.88649e+06	9.97498e+06	7.70836e+06	4.68473e+06	5.52915e+06	9.7062e+06	4.06514e+06	3.26797e+06	3.43352e+06	1.68302e+06	2.9533e+06	4.17706e+06	4.05449e+06	4.44253e+06	3.40012e+06	3.99576e+06	3.24806e+06	3.61698e+07	2.93099e+07	1.06692e+07	1.07856e+07	2.41971e+07	7.0424e+06	8.46012e+06	8.60753e+06	2.99084e+07	8.028e+06	7.28405e+06	1.98003e+07	6.39725e+06
(+/-)12-HpETE	60.9	RP_Neg	C20 H32 O4	10.326	4.38993e+06	3.45556e+06	3.30198e+06	9.16047e+06	3.58568e+06	6.08421e+06	5.93444e+06	3.38479e+06	4.81185e+06	8.65313e+06	3.65553e+06	6.32936e+06	8.82652e+06	1.12893e+07	4.87708e+06	2.88762e+06	2.25489e+06	1.681e+06	2.10877e+06	2.3732e+06	1.93726e+06	2.10968e+06	1.69226e+06	3.02153e+06	1.94181e+06	2.03351e+06	3.91894e+06	4.0095e+06	3.41841e+06	3.24887e+06	3.93649e+06	3.4383e+06	2.50153e+07	1.33833e+07	6.03058e+06	3.13353e+06	8.74371e+06	2.84936e+06	6.52206e+06	1.33537e+07	1.46028e+07	5.01984e+06	2.88565e+06	6.07285e+06	1.14958e+07
(2R)-2,3-Dihydroxypropanoic acid	93.3	RP_Neg	C3 H6 O4	0.869	805174	1.2524e+06	1.16355e+06	3.04738e+06	1.56686e+06	8.06258e+06	2.45214e+06	1.19074e+06	1.68098e+06	1.04867e+06	1.7404e+06	1.06969e+06	3.62855e+06	4.93245e+06	1.16655e+06	2.4673e+06	1.74263e+06	1.33992e+06	829201	951335	1.56119e+06	1.37933e+06	1.20893e+06	1.99177e+06	1.45217e+06	1.73625e+06	1.22887e+06	1.37548e+06	1.17618e+06	931344	2.03526e+06	1.14258e+06	1.83156e+06	5.43063e+06	8.30496e+06	1.37805e+06	4.26833e+06	1.17758e+06	1.94212e+06	2.68651e+06	5.97294e+06	1.39011e+06	1.41411e+06	1.14687e+06	3.34189e+06
Methyl 9-oxononanoate*		RP_Neg	C10 H18 O3	12.2	2.51213e+07	2.64582e+06	2.48474e+06	3.21786e+06	3.20944e+06	1.84306e+07	1.33603e+07	2.2068e+07	1.42798e+07	1.90427e+07	1.82669e+07	1.16546e+07	3.07144e+07	4.49507e+06	4.1292e+06	7.33371e+06	2.53555e+07	2.99753e+06	2.21272e+06	2.77601e+06	7.97918e+06	4.64593e+06	3.78884e+06	8.98513e+06	6.45419e+06	4.81925e+06	8.73851e+06	9.3124e+06	1.19804e+07	8.93088e+06	8.71972e+06	8.98566e+06	6.2491e+06	1.43521e+07	4.79349e+06	1.25459e+06	4.24188e+06	2.38034e+06	7.72027e+06	2.70739e+06	3.50086e+06	2.79676e+06	1.753e+06	2.06392e+06	2.65536e+06
Sphingosine 1-phosphate*		RP_Neg	C18 H38 N O5 P	10.747	5.47213e+06	5.54459e+06	6.83707e+06	2.28687e+06	4.78258e+06	6.00253e+06	6.65162e+06	8.29933e+06	7.83452e+06	1.11291e+07	1.71787e+07	1.04537e+07	2.34332e+07	7.52049e+06	2.24908e+07	6.74815e+06	8.10282e+06	1.50605e+07	9.25009e+06	1.46339e+07	6.59218e+06	1.00849e+07	1.4902e+07	2.49484e+07	1.87759e+07	6.64445e+06	1.00851e+07	1.08302e+07	1.46752e+07	1.18742e+07	1.10539e+07	1.19749e+07	3.84398e+06	2.68257e+06	2.13086e+06	1.30525e+07	1.83215e+06	1.21562e+07	6.67077e+06	4.80221e+06	7.12046e+06	9.43755e+06	8.15484e+06	4.26514e+06	5.81218e+06
Xanthosine	76.6	RP_Neg	C10 H12 N4 O6	4.445	2.71506e+06	4.61635e+06	3.78723e+06	3.41149e+06	3.05139e+06	9.54672e+06	5.00735e+06	3.80407e+06	5.88388e+06	5.59663e+06	5.64627e+06	2.92243e+06	5.19269e+06	9.51923e+06	4.71701e+06	3.16588e+06	3.53035e+06	2.89177e+06	1.97406e+06	3.06021e+06	3.33865e+06	2.69736e+06	2.3193e+06	3.18114e+06	2.31874e+06	2.47515e+06	4.34108e+06	4.18431e+06	5.25381e+06	4.00681e+06	5.71546e+06	1.40071e+06	2.09312e+07	2.06841e+07	1.62349e+07	7.42815e+06	1.36446e+07	9.46112e+06	1.51363e+07	9.9375e+06	2.40788e+07	1.45601e+07	1.03201e+07	4.16662e+06	1.19057e+07
12(S)-HHT	93.5	RP_Neg	C17 H28 O3	10.175	7.15639e+06	6.81944e+06	9.36967e+06	5.50527e+06	4.39602e+06	7.06044e+06	4.13281e+06	5.36683e+06	6.27246e+06	1.15392e+07	5.56813e+06	1.10401e+07	1.19127e+07	8.30298e+06	4.41778e+06	1.72821e+06	2.18737e+06	3.09561e+06	1.56197e+06	3.6838e+06	2.70826e+06	2.60845e+06	1.8774e+06	8.95951e+06	1.81879e+06	1.81204e+06	4.5005e+06	5.74968e+06	4.44857e+06	2.99827e+06	3.97332e+06	7.01445e+06	6.72366e+06	1.00319e+07	5.26356e+06	5.66951e+06	6.09666e+06	2.82144e+06	3.11713e+06	4.58986e+06	6.3837e+06	3.02101e+06	4.3873e+06	9.19439e+06	7.76253e+06
Glycodeoxycholic acid	99.8	RP_Neg	C26 H43 N O5	10.386	1.84592e+06	2.3301e+07	2.20569e+07	4.07493e+06	4.1211e+06	2.4509e+06	1.85973e+06	394382	5.69209e+06	5.48582e+06	6.5703e+06	1.21734e+06	817870	502133	1.22652e+06	1.79778e+07	2.10493e+06	5.75734e+06	4.08239e+06	5.93853e+06	1.46891e+07	1.786e+06	597275	132642	81365.1	120809	2.37125e+07	2.44346e+07	3.21473e+07	2.45571e+07	2.37006e+07	2.01872e+07	1.8432e+06	664753	1.12741e+07	649989	1.76848e+07	4.36532e+06	264469	195398	1.13656e+06	904850	93634	199026	1.03346e+07
4-Oxoproline	100	RP_Neg	C5 H7 N O3	1.98	8.20286e+06	9.18717e+06	8.95405e+06	9.81226e+06	8.98977e+06	1.50742e+07	9.30158e+06	1.06091e+07	1.34756e+07	9.87399e+06	1.07764e+07	72608.4	96709.1	66575.7	1.10418e+07	9.62611e+06	1.03879e+07	1.35345e+07	7.79667e+06	1.06134e+07	9.17454e+06	8.18293e+06	7.61085e+06	1.26026e+07	9.7414e+06	1.17038e+07	1.04833e+07	1.09217e+07	1.3917e+07	1.14217e+07	1.09611e+07	1.01635e+07	9.39797e+06	8.9928e+06	9.78972e+06	1.07723e+07	8.61721e+06	1.18899e+07	1.08505e+07	1.0196e+07	1.39577e+07	1.04966e+07	1.18446e+07	6.75129e+06	1.03496e+07
(2R,3S)-2,3-Dimethylmalate*		RP_Neg	C6 H10 O5	0.721	9.83164e+06	5.81641e+06	6.10095e+06	8.97575e+06	8.8118e+06	1.12334e+07	7.92242e+06	9.93798e+06	9.86049e+06	4.84746e+06	1.07397e+07	8.50169e+06	1.28601e+07	7.47173e+06	8.7293e+06	1.11068e+07	1.26357e+07	1.36941e+07	1.10915e+07	1.35938e+07	1.10452e+07	1.43159e+07	1.46142e+07	1.87507e+07	1.46771e+07	1.40733e+07	9.69951e+06	9.97753e+06	1.39597e+07	9.83701e+06	1.0435e+07	1.44219e+07	3.15268e+06	7.34798e+06	8.70287e+06	1.02875e+07	5.46994e+06	1.04487e+07	5.96417e+06	7.62152e+06	4.59342e+06	4.73824e+06	1.11621e+07	4.41111e+06	8.69083e+06
7-Ketodeoxycholic acid*		RP_Neg	C24H38O5	13.05	183025	3.44296e+06	3.04481e+06	3.50237e+06	3.94e+06	2.86985e+06	1.80478e+06	223243	649379	907815	1.77065e+06	877382	373572	72900.9	395167	933254	67085.9	1.55117e+06	962515	1.5714e+06	1.43088e+06	913394	895959	1.34778e+06	848162	508037	4.65557e+06	4.47303e+06	6.1693e+06	4.47414e+06	4.5133e+06	4.03458e+06	346133	454777	1.24699e+07	642658	1.67291e+07	1.62239e+06	45578.8	143502	1.08924e+06	726328	96713.2	182779	252566
Glycochenodeoxycholic Acid (sodium salt)	99.7	RP_Neg	C26 H43 N O5	9.759	2.25745e+06	2.52509e+06	2.45167e+06	3.05853e+06	3.26567e+06	1.75658e+06	1.29363e+06	130118	2.48719e+06	2.17857e+06	2.0212e+06	349667	403237	252067	292503	7.36133e+06	1.29391e+06	181830	116398	705533	3.71263e+06	594836	267491	32545.4	54153.9	53759.9	1.57331e+07	1.52569e+07	2.24608e+07	1.6034e+07	1.62282e+07	1.4707e+07	304631	138284	4.86654e+06	132515	8.82163e+06	2.18503e+06	136836	65853.2	323257	226137	116876	137889	5.37999e+06
Corticosterone	76.7	RP_Neg	C21 H30 O4	9.331	609591	6.08121e+06	6.06457e+06	5.12625e+06	6.08977e+06	1.13446e+07	8.65041e+06	5.78819e+06	1.0411e+07	1.24216e+07	9.06377e+06	1.0935e+07	1.00839e+07	1.22751e+06	1.03324e+07	2.02037e+06	3.47925e+06	5.88359e+06	4.2577e+06	6.09571e+06	6.74604e+06	1.68847e+07	1.61516e+07	1.34373e+07	9.46173e+06	8.06643e+06	5.13673e+06	6.23289e+06	7.53156e+06	5.67561e+06	4.77837e+06	4.94072e+06	6.73258e+06	928109	5.43481e+06	6.34351e+06	4.45e+06	9.32369e+06	1.76382e+06	1.5774e+06	1.94864e+06	1.97482e+06	3.4778e+06	6.37048e+06	2.47215e+06
Medronic Acid*		RP_Neg	C H6 O6 P2	0.497	3.50965e+06	3.43207e+06	3.90151e+06	2.67303e+06	2.48965e+06	1.42423e+06	1.77322e+06	3.69067e+06	4.33831e+06	4.60727e+06	4.2078e+06	3.6994e+06	6.08936e+06	2.36659e+06	3.58862e+06	2.21707e+06	3.06666e+06	1.19617e+07	4.59567e+06	4.64844e+06	1.89791e+06	3.82912e+06	5.30245e+06	5.19242e+06	4.77685e+06	3.98625e+06	3.35121e+06	3.80566e+06	5.12858e+06	6.55762e+06	2.51602e+06	3.64932e+06	2.5347e+06	2.4043e+06	3.02571e+06	6.79664e+06	2.53679e+06	1.21064e+07	3.66957e+06	6.23893e+06	1.09967e+07	1.13893e+07	9.92494e+06	3.63626e+06	4.89757e+06
N-Undecanoylglycine*		RP_Neg	C13 H25 N O3	9.301	4.68847e+06	5.97877e+06	4.43317e+06	5.48208e+06	6.31038e+06	8.92739e+06	8.95008e+06	1.18997e+07	6.905e+06	1.00009e+07	4.6434e+06	4.56006e+06	4.29209e+06	4.83773e+06	5.11269e+06	5.45375e+06	3.72586e+06	6.9008e+06	5.79968e+06	5.61932e+06	3.81038e+06	5.61394e+06	4.32479e+06	5.21859e+06	5.76711e+06	8.12526e+06	5.53304e+06	6.22774e+06	1.6714e+07	1.3881e+07	8.806e+06	6.495e+06	5.98286e+06	4.80855e+06	3.75365e+06	5.6369e+06	3.32494e+06	6.34303e+06	5.04104e+06	3.4004e+06	5.89959e+06	4.23687e+06	3.80496e+06	4.88371e+06	2.32439e+06
1-arachidonoyl-sn-glycero-3-phosphoethanolamine*		RP_Neg	C25 H44 N O7 P	11.015	4.43295e+06	4.64987e+06	4.70513e+06	2.76416e+06	4.82411e+06	9.62111e+06	6.44293e+06	6.06293e+06	7.03705e+06	6.97555e+06	7.90391e+06	6.49348e+06	2.57098e+06	3.46834e+06	7.32971e+06	5.0562e+06	4.57644e+06	7.31509e+06	5.75607e+06	4.67494e+06	5.99605e+06	8.60071e+06	8.77894e+06	7.61832e+06	5.78232e+06	5.65054e+06	7.1883e+06	7.34841e+06	1.0125e+07	8.50295e+06	8.27686e+06	6.83231e+06	925110	4.17684e+06	1.22345e+07	4.90803e+06	6.37627e+06	5.19824e+06	7.10189e+06	5.79304e+06	2.29614e+06	7.04494e+06	7.62548e+06	5.09247e+06	3.99277e+06
9-(2,3-dihydroxypropoxy)-9-oxononanoic acid	88	RP_Neg	C12 H22 O6	8.237	425473	435167	235729	335998	350259	466671	544843	453009	585395	332641	312510	329068	433719	387984	431647	485636	321150	655969	353195	325226	383744	389171	445441	480601	361496	410300	585853	519906	828807	603710	539923	483850	588099	318455	310851	550853	471606	463087	470786	360922	1.57434e+06	397309	374929	517978	371900
Hept-2-ulose*		RP_Neg	C7 H14 O7	0.799	1.20142e+06	1.00518e+06	962194	473571	426964	1.41324e+06	1.14691e+06	1.16977e+06	1.3492e+06	1.03701e+06	1.66335e+06	1.12292e+06	1.74669e+06	1.29236e+06	1.68552e+06	2.15913e+06	1.92036e+06	2.02798e+06	1.56652e+06	738028	1.05966e+06	1.56399e+06	1.40001e+06	1.80666e+06	1.91466e+06	1.48349e+06	1.6645e+06	1.78049e+06	1.94975e+06	1.81259e+06	1.80391e+06	1.64052e+06	3.12584e+06	3.29819e+06	2.27072e+06	1.21874e+06	1.64845e+06	749942	1.0256e+06	1.89785e+06	2.36628e+06	1.92875e+06	1.50579e+06	1.93232e+06	1.87285e+06
D-(-)-Erythrose*		RP_Neg	C4 H8 O4	0.707	2.81951e+06	2.1713e+06	2.063e+06	2.6696e+06	2.76427e+06	3.56154e+06	2.60852e+06	2.97007e+06	3.24364e+06	1.73012e+06	3.45844e+06	2.6508e+06	4.03441e+06	2.44062e+06	3.01644e+06	3.59475e+06	3.89473e+06	4.97739e+06	3.90092e+06	4.55456e+06	3.78072e+06	4.52861e+06	4.75637e+06	6.0416e+06	4.7623e+06	4.9227e+06	3.76098e+06	3.84373e+06	5.2227e+06	3.86925e+06	4.07206e+06	4.9825e+06	1.69513e+06	3.44115e+06	4.14076e+06	4.44606e+06	2.62199e+06	4.42535e+06	2.83887e+06	3.57438e+06	2.47402e+06	2.22905e+06	4.36249e+06	2.05022e+06	3.86569e+06
Creatine	96.4	RP_Neg	C4 H9 N3 O2	0.772	2.39643e+06	3.05615e+06	2.88671e+06	2.9451e+06	2.58881e+06	1.01876e+06	882744	1.06986e+06	696792	1.06048e+06	1.15228e+06	553796	663480	812727	983491	2.22978e+06	2.0153e+06	3.73812e+06	2.7502e+06	2.59465e+06	2.71013e+06	987435	809962	1.4191e+06	1.18929e+06	659258	2.25928e+06	2.4286e+06	3.12657e+06	2.41074e+06	2.8183e+06	2.37087e+06	3.25483e+06	2.80057e+06	3.77109e+06	3.22413e+06	3.86736e+06	2.75598e+06	1.97413e+06	2.41379e+06	4.39909e+06	3.60048e+06	1.3226e+06	2.02822e+06	3.44623e+06
Propionylcarnitine	99.5	RP_Pos	C10 H19 N O4	3.66	2.54505e+08	1.81602e+08	1.81284e+08	1.73725e+08	1.83605e+08	1.75836e+08	1.60905e+08	2.15897e+08	1.48226e+08	1.93471e+08	2.00142e+08	1.62726e+08	2.1818e+08	9.56464e+07	2.15118e+08	1.77526e+08	2.23931e+08	1.37293e+08	1.46764e+08	1.87258e+08	1.70861e+08	1.14031e+08	9.91085e+07	1.78931e+08	1.60993e+08	1.10244e+08	1.58838e+08	1.46725e+08	1.56635e+08	1.42024e+08	1.34092e+08	1.62385e+08	1.37172e+08	2.32002e+08	2.22974e+08	1.89134e+08	1.46405e+08	1.92968e+08	1.33179e+08	1.43429e+08	1.35887e+08	1.32821e+08	8.85547e+07	1.07636e+08	1.48614e+08
L-Pyroglutamic acid	99.3	RP_Pos	C5 H7 N O3	2.066	1.20934e+08	1.51758e+08	1.26934e+08	1.26762e+08	1.37746e+08	1.97464e+08	1.40036e+08	1.54014e+08	1.75331e+08	1.64613e+08	1.60406e+08	1.61644e+08	1.68405e+08	1.5846e+08	1.70716e+08	1.40015e+08	1.55501e+08	1.60013e+08	1.1683e+08	1.42973e+08	1.33851e+08	1.22415e+08	1.0084e+08	1.55361e+08	1.48313e+08	1.67749e+08	1.48422e+08	1.36894e+08	1.41885e+08	1.42682e+08	1.38212e+08	1.30897e+08	1.15168e+08	1.13581e+08	1.33863e+08	1.37897e+08	1.29952e+08	1.58221e+08	1.47469e+08	1.27673e+08	1.49689e+08	1.374e+08	1.4864e+08	9.67178e+07	1.36689e+08
Xanthine	55.6	RP_Pos	C5 H4 N4 O2	4.528	3.03014e+07	5.59934e+07	4.84453e+07	3.81893e+07	3.43916e+07	8.80308e+07	5.13859e+07	4.03117e+07	5.36843e+07	6.57093e+07	7.51258e+07	3.48312e+07	5.06782e+07	1.08212e+08	5.86164e+07	3.58029e+07	4.0639e+07	2.45305e+07	2.33702e+07	3.09044e+07	3.47894e+07	3.13044e+07	2.82269e+07	3.43873e+07	3.08092e+07	2.99135e+07	5.41193e+07	4.68029e+07	4.97581e+07	4.64368e+07	6.02136e+07	1.83364e+07	2.02197e+08	2.26925e+08	1.78177e+08	8.58499e+07	1.53337e+08	1.01288e+08	1.54246e+08	1.04972e+08	2.15653e+08	1.56122e+08	1.01725e+08	4.78936e+07	1.37837e+08
Acetyl-β-methylcholine	84.9	RP_Pos	C8 H17 N O2	0.912	1.0731e+08	5.31768e+07	7.60482e+07	7.01535e+07	7.64947e+07	4.05202e+07	2.91599e+07	1.05022e+08	2.4716e+07	2.35712e+07	4.89208e+07	2.25661e+07	4.03554e+07	3.50828e+07	4.41848e+07	1.11128e+08	1.22858e+08	6.65672e+07	5.44894e+07	1.1648e+08	6.45213e+07	3.84558e+07	3.11312e+07	7.04164e+06	7.73225e+06	3.43011e+07	4.5177e+07	4.69406e+07	4.68907e+07	4.48935e+07	4.59816e+07	4.77478e+07	8.31053e+07	6.18573e+07	1.86484e+08	2.31035e+07	7.82463e+07	5.94882e+07	1.74163e+07	3.7741e+07	1.30697e+07	1.3405e+07	1.6662e+07	4.63343e+07	3.10168e+07
N6,N6,N6-Trimethyl-L-lysine	96	RP_Pos	C9 H20 N2 O2	0.712	2.15538e+07	2.95271e+07	3.02041e+07	3.83024e+07	2.99324e+07	1.11167e+08	3.65818e+07	2.80975e+07	3.50023e+07	2.69273e+07	2.51545e+07	2.69317e+07	4.42355e+07	6.22925e+07	3.11255e+07	2.80551e+07	2.04601e+07	2.41024e+07	1.81993e+07	1.95555e+07	2.84783e+07	2.27662e+07	1.9665e+07	2.35825e+07	2.40398e+07	3.194e+07	2.82149e+07	2.27333e+07	2.32015e+07	2.01048e+07	3.6629e+07	2.24736e+07	3.44717e+07	6.53376e+07	1.3026e+08	2.09017e+07	9.77706e+07	2.54122e+07	3.2477e+07	5.99632e+07	9.57456e+07	2.77025e+07	2.2031e+07	2.62569e+07	5.29744e+07
LysoPC(22:5(7Z,10Z,13Z,16Z,19Z))*		RP_Pos	C30 H52 N O7 P	11.2	7.66553e+07	1.45047e+08	1.22304e+08	1.46331e+08	1.51484e+08	1.28991e+08	1.12736e+08	8.70849e+07	1.5657e+08	1.35648e+08	1.72491e+08	1.41406e+08	1.82761e+08	9.73557e+07	2.35362e+08	1.81008e+08	8.26248e+07	2.35479e+08	2.36795e+08	2.03607e+08	1.15567e+08	1.42466e+08	1.59264e+08	1.58012e+08	1.15316e+08	1.26326e+08	1.95087e+08	1.7779e+08	1.95966e+08	2.00888e+08	1.79503e+08	1.65637e+08	5.61946e+07	6.4195e+07	1.65935e+08	2.08474e+08	3.77394e+07	2.30811e+08	9.8689e+07	6.88329e+07	4.47734e+07	6.95926e+07	7.64001e+07	3.89132e+07	1.47752e+08
2,4-dihydroxyheptadec-16-en-1-yl acetate	93.5	RP_Pos	C19 H36 O4	11.688	2.30562e+08	2.63488e+08	2.35615e+08	2.57036e+08	2.64221e+08	3.25145e+08	2.27458e+08	2.89604e+08	2.7376e+08	2.74926e+08	2.8668e+08	2.70732e+08	2.66836e+08	2.36335e+08	2.49279e+08	2.36564e+08	2.4785e+08	2.712e+08	2.43882e+08	2.23659e+08	2.29737e+08	2.55014e+08	2.48739e+08	2.46817e+08	2.37774e+08	2.64171e+08	2.66419e+08	2.74624e+08	2.50201e+08	2.2864e+08	2.57371e+08	2.44555e+08	2.2289e+08	2.39972e+08	2.15421e+08	1.8659e+08	2.47189e+08	2.31654e+08	2.1991e+08	2.23622e+08	2.28874e+08	2.10864e+08	1.98205e+08	1.99977e+08	1.86394e+08
1-heptadecanoyl-sn-glycero-3-phosphocholine	87.5	RP_Pos	C25 H52 N O7 P	11.514	3.66451e+08	3.396e+08	3.21204e+08	2.69047e+08	3.05182e+08	1.46305e+08	1.22756e+08	1.71293e+08	1.60969e+08	1.48936e+08	2.02038e+08	1.70135e+08	1.92203e+08	1.70467e+08	1.36094e+08	3.95036e+08	3.31594e+08	1.77116e+08	3.59316e+08	3.31459e+08	2.68888e+08	1.56921e+08	8.6447e+07	2.24065e+08	1.84256e+08	1.18378e+08	2.59936e+07	6.05096e+07	1.42668e+08	1.00075e+08	4.14697e+07	1.58491e+08	2.68601e+08	2.49068e+08	1.33843e+08	1.9752e+08	2.00257e+08	1.65778e+08	8.71909e+07	6.48124e+07	1.87812e+08	9.20048e+07	2.04886e+08	5.21709e+07	7.72369e+07
DL-Stachydrine	95.1	RP_Pos	C7 H13 N O2	0.894	1.29381e+08	2.58297e+08	2.34415e+08	1.76328e+08	1.918e+08	3.12417e+07	2.80846e+07	5.459e+06	6.98715e+06	7.38319e+06	4.23229e+06	4.12784e+06	1.18808e+07	3.44554e+06	1.04298e+07	9.82373e+07	5.038e+07	1.80111e+08	1.74276e+08	1.53635e+08	7.31135e+07	2.00056e+07	1.34823e+07	3.82636e+06	3.26945e+06	3.94997e+06	1.08761e+07	1.09752e+07	1.15432e+07	9.61413e+06	1.16125e+07	1.01983e+07	3.86704e+07	5.36481e+07	8.32321e+07	8.57354e+07	4.28494e+07	1.03411e+08	4.15051e+06	2.34059e+06	6.4809e+06	4.22907e+06	4.2122e+06	2.7878e+06	4.36094e+06
Glycocholicacid	91.5	RP_Pos	C26 H43 N O6	9.952	2.93113e+07	1.44626e+08	1.19502e+08	1.47565e+07	1.7599e+07	1.01851e+08	8.52119e+07	6.47214e+06	1.08677e+08	1.4779e+08	6.63337e+07	5.49379e+07	1.41993e+07	8.97544e+06	2.95399e+07	1.16781e+08	7.53829e+06	3.16732e+07	2.80443e+07	4.21402e+07	6.00423e+07	1.0293e+07	5.44895e+06	4.5739e+06	3.60026e+06	6.42971e+06	6.32234e+07	5.30809e+07	7.13787e+07	4.78924e+07	4.85667e+07	4.57555e+07	8.72258e+06	3.25125e+06	1.06938e+08	5.16504e+06	7.26106e+07	5.2251e+07	1.51048e+06	2.51063e+06	6.76966e+06	5.95213e+06	3.8062e+06	1.18887e+06	4.4491e+07
LysoPE(dm16:0e)*		RP_Pos	C21 H44 N O6 P	11.63	1.89864e+08	2.00822e+08	1.88218e+08	1.87741e+08	1.45723e+08	1.58186e+08	1.17694e+08	6.0646e+07	1.05443e+08	1.88905e+08	1.14717e+08	1.33189e+08	1.76244e+08	9.80356e+07	1.50713e+08	7.81285e+07	1.15339e+08	8.42717e+07	1.23693e+08	1.06877e+08	1.32369e+08	8.58643e+07	8.51982e+07	1.40954e+08	1.07218e+08	6.7505e+07	1.04379e+08	9.22902e+07	8.44211e+07	8.74383e+07	1.1537e+08	9.59228e+07	6.25944e+07	2.18822e+08	3.67898e+08	1.81403e+08	2.07978e+08	1.59545e+08	2.25989e+08	1.08809e+08	2.92843e+07	2.35714e+08	1.39153e+08	2.41824e+08	9.76551e+07
Palmitoylcarnitine	91.7	RP_Pos	C23 H45 N O4	10.238	1.84193e+08	1.70966e+08	1.86244e+08	1.66066e+08	1.54284e+08	2.54338e+08	1.71168e+08	2.09074e+08	1.72453e+08	2.1992e+08	1.63916e+08	1.87858e+08	2.69356e+08	2.33753e+08	2.10941e+08	1.90485e+08	2.08156e+08	1.71555e+08	2.00915e+08	1.65628e+08	1.8939e+08	1.60867e+08	1.30058e+08	1.71084e+08	1.52563e+08	1.42356e+08	1.89138e+08	1.59923e+08	2.06499e+08	1.78114e+08	1.91448e+08	1.83281e+08	2.30346e+08	2.82929e+08	3.43455e+08	2.14196e+08	2.2099e+08	2.00029e+08	2.12631e+08	2.28909e+08	2.42e+08	1.82949e+08	1.2065e+08	1.56926e+08	1.5477e+08
2-(methylthio)-4-(3-pyridyl)pyrimidine	78.9	RP_Pos	C10 H9 N3 S	0.746	2.55118e+08	1.76453e+08	1.49852e+08	2.07152e+08	2.20184e+08	2.46093e+08	1.73973e+08	2.50733e+08	2.2944e+08	1.39301e+08	1.87345e+08	2.21262e+08	2.72795e+08	1.61866e+08	2.0719e+08	1.67261e+08	2.34755e+08	1.42967e+08	1.99839e+08	2.18219e+08	1.85812e+08	2.59346e+08	2.20997e+08	2.20156e+08	2.64628e+08	2.48626e+08	1.8036e+08	1.75276e+08	2.00656e+08	1.79939e+08	1.69666e+08	2.26428e+08	6.14139e+07	1.09574e+08	1.41225e+08	1.85012e+08	1.15739e+08	1.88446e+08	1.1728e+08	1.2609e+08	6.27476e+07	9.89933e+07	1.78992e+08	8.07862e+07	1.61075e+08
1-[(8Z,11Z,14Z)-icosatrienoyl]-sn-glycero-3-phosphocholine*		RP_Pos	C28 H52 N O7 P	11.321	9.15893e+07	9.17622e+07	8.13257e+07	8.64569e+07	8.511e+07	1.51284e+08	1.33268e+08	1.69583e+08	1.68315e+08	1.33578e+08	3.12212e+08	1.78803e+08	1.38462e+08	1.62682e+08	2.13263e+08	1.2795e+08	1.28218e+08	1.41634e+08	1.47617e+08	1.12516e+08	1.30927e+08	2.91312e+08	2.87453e+08	2.67184e+08	2.55173e+08	1.82125e+08	1.42107e+08	1.65614e+08	1.7091e+08	1.61564e+08	1.64693e+08	1.22302e+08	7.12395e+07	8.98433e+07	1.40917e+08	1.03459e+08	9.47281e+07	1.10296e+08	1.84351e+08	1.55492e+08	1.11658e+08	1.30417e+08	1.32717e+08	1.20798e+08	2.16294e+08
(+/-)8-HEPE	93.9	RP_Pos	C20 H30 O3	10.485	1.03761e+08	9.88555e+07	7.59128e+07	7.27869e+07	5.13077e+07	2.72183e+07	2.86811e+07	2.12384e+07	3.14884e+07	4.45179e+07	1.11795e+07	3.97775e+07	3.17685e+07	3.8217e+07	2.22855e+07	2.2058e+07	4.49538e+07	2.25798e+07	2.71909e+07	2.4896e+07	3.50872e+07	9.79113e+06	7.11617e+06	8.08085e+06	5.20742e+06	1.60836e+07	1.33848e+07	1.33731e+07	8.57211e+06	8.10941e+06	1.00696e+07	1.16251e+07	1.50368e+08	1.12038e+08	5.46685e+07	4.96477e+07	1.15611e+08	4.87599e+07	4.71434e+07	4.9947e+07	4.09265e+07	3.56337e+07	4.11449e+07	1.00368e+08	2.50716e+07
Spermidine	95.5	RP_Pos	C7 H19 N3	0.61	2.67878e+07	5.50105e+07	1.0446e+08	2.52581e+07	2.33603e+07	3.99661e+07	1.96806e+07	5.39135e+07	4.46284e+07	5.35474e+07	7.98336e+07	4.01896e+07	7.56194e+07	4.89909e+07	1.01074e+08	5.94593e+07	4.57319e+07	6.1438e+07	4.60775e+07	4.71837e+07	4.13174e+07	2.95394e+07	3.09865e+07	4.32246e+07	4.32638e+07	5.06496e+07	4.30047e+07	4.31713e+07	3.5176e+07	4.09909e+07	4.77003e+07	5.35875e+07	3.42078e+07	5.96928e+07	7.27387e+07	9.4531e+07	6.86265e+07	6.32778e+07	6.05374e+07	4.05419e+07	4.50885e+07	7.92653e+07	7.77958e+07	4.7467e+07	5.55546e+07
Chenodeoxyglycocholate	87.3	RP_Pos	C26 H43 N O5	10.351	8.56275e+06	1.19496e+08	1.08298e+08	1.90268e+07	2.03713e+07	7.58567e+06	4.95787e+06	1.4776e+06	2.10021e+07	2.29099e+07	2.21533e+07	5.70987e+06	1.37932e+06	1.72138e+06	4.72503e+06	7.72076e+07	9.1239e+06	2.03636e+07	2.03624e+07	2.32249e+07	6.92625e+07	7.91908e+06	2.59626e+06	360602	345581	381899	1.17752e+08	1.05521e+08	1.12201e+08	1.0003e+08	9.72084e+07	8.7657e+07	7.51986e+06	2.82377e+06	4.78289e+07	2.04668e+06	8.6564e+07	1.39739e+07	1.22132e+06	472031	2.7898e+06	2.26536e+06	298029	415653	3.47163e+07
Acetylcholine	97.6	RP_Pos	C7 H15 N O2	0.868	6.9327e+07	5.70834e+07	1.16186e+08	4.90349e+07	4.64681e+07	1.01901e+08	7.80229e+07	1.13413e+08	1.10916e+08	8.45628e+07	7.80648e+07	9.43277e+07	1.04783e+08	8.88308e+07	8.92589e+07	6.27315e+07	7.47747e+07	7.11006e+07	7.43259e+07	5.05553e+07	6.33986e+07	7.36311e+07	6.76105e+07	8.35904e+07	8e+07	8.9703e+07	8.31981e+07	7.4683e+07	8.18048e+07	7.42154e+07	8.09495e+07	8.21275e+07	9.97112e+07	6.52216e+07	5.27907e+07	5.50993e+07	6.95219e+07	4.70339e+07	7.09546e+07	4.2969e+07	6.24159e+07	5.94076e+07	5.13967e+07	5.98034e+07	5.14319e+07
6-(4-methoxyphenyl)pyrimidine-2,4-diamine	96	RP_Pos	C11 H12 N4 O	5.072	3.2105e+07	3.94007e+07	3.07861e+07	3.46963e+07	3.97875e+07	4.86722e+07	4.29554e+07	3.8461e+07	3.73417e+07	3.50863e+07	5.05826e+07	5.75691e+07	5.19866e+07	4.71753e+07	5.82738e+07	5.23859e+07	4.21971e+07	5.414e+07	5.35246e+07	4.47312e+07	4.69173e+07	5.73709e+07	3.82272e+07	4.47022e+07	5.23817e+07	5.27279e+07	5.15482e+07	5.17297e+07	5.47182e+07	5.85109e+07	4.75927e+07	4.82758e+07	5.14013e+07	5.91428e+07	5.47943e+07	5.35062e+07	6.13119e+07	5.3296e+07	4.17474e+07	4.41102e+07	4.5798e+07	4.43583e+07	3.83092e+07	4.20935e+07	3.75679e+07
1,2-di(3,4-dimethoxyphenyl)diaz-1-ene	71.9	RP_Pos	C16 H18 N2 O4	8.577	209494	226926	216036	269519	278583	247509	205095	192161	205610	235844	232639	247771	247635	251053	245080	279576	243212	266213	248237	254161	233392	241469	242667	254311	237008	239811	251134	242326	248794	231369	224752	235907	281629	277662	324761	254475	336734	305102	235578	1.91244e+06	1.55521e+08	275087	227746	7.94593e+06	765740
L-Kynurenine	94.1	RP_Pos	C10 H12 N2 O3	4.326	4.96468e+07	9.80337e+07	9.42369e+07	8.38682e+07	8.01959e+07	1.01469e+08	9.32202e+07	1.10067e+08	7.59244e+07	1.25189e+08	6.96915e+07	6.46516e+07	1.31434e+08	3.15719e+07	1.1927e+08	6.50021e+07	8.60652e+07	5.3474e+07	5.05089e+07	1.21277e+08	7.71918e+07	7.16339e+07	6.54084e+07	1.09764e+08	9.8368e+07	1.04406e+08	5.47081e+07	4.88419e+07	5.79906e+07	5.83659e+07	5.87833e+07	4.57403e+07	7.59545e+07	6.55277e+07	8.38789e+07	6.29996e+07	7.36563e+07	1.12619e+08	6.83458e+07	5.77033e+07	8.87957e+07	8.77648e+07	8.65859e+07	9.52533e+07	4.19445e+07
Pantothenicacid(VitaminB5)	93.2	RP_Pos	C9 H17 N O5	5.087	5.28905e+07	7.2167e+07	1.2462e+08	7.50954e+07	7.00603e+07	6.74871e+07	6.37053e+07	1.01588e+08	7.20339e+07	5.98256e+07	7.55647e+07	5.81932e+07	6.68309e+07	5.38983e+07	6.99459e+07	8.34077e+07	5.49047e+07	9.60386e+07	7.05933e+07	8.94858e+07	4.36283e+07	5.75027e+07	5.3356e+07	6.76779e+07	6.13706e+07	8.95483e+07	7.15055e+07	7.04057e+07	7.31093e+07	7.30791e+07	7.0908e+07	8.27656e+07	5.65083e+07	5.74558e+07	7.08168e+07	8.10129e+07	5.54724e+07	8.08181e+07	5.68107e+07	7.75782e+07	5.49751e+07	4.96174e+07	7.21978e+07	5.35334e+07	5.99046e+07
4-Hydroxybenzaldehyde	93	RP_Pos	C7 H6 O2	2.711	1.27163e+08	1.2823e+08	1.22501e+08	1.10859e+08	1.14137e+08	1.56315e+08	1.24571e+08	9.48977e+07	1.30121e+08	1.18218e+08	1.24242e+08	1.34084e+08	1.75293e+08	1.16537e+08	1.19742e+08	1.27019e+08	1.45571e+08	1.3712e+08	1.42785e+08	1.52399e+08	1.4307e+08	1.65493e+08	1.60302e+08	1.9063e+08	1.75504e+08	1.41841e+08	1.55245e+08	1.5192e+08	1.50366e+08	1.42658e+08	1.32434e+08	1.50536e+08	1.34459e+08	1.55607e+08	1.26559e+08	1.33996e+08	1.40372e+08	1.23259e+08	1.31848e+08	1.26087e+08	1.25589e+08	1.16976e+08	1.08699e+08	1.1467e+08	1.18452e+08
1-(1Z-hexadecenyl)-sn-glycero-3-phosphocholine*		RP_Pos	C24 H50 N O6 P	11.593	1.44284e+08	1.19766e+08	1.26209e+08	9.20972e+07	1.03328e+08	1.23383e+08	1.17452e+08	9.223e+07	1.25061e+08	1.36309e+08	1.34285e+08	1.0753e+08	1.71634e+08	1.28157e+08	1.29672e+08	1.72309e+08	1.76758e+08	1.56981e+08	1.6939e+08	1.13071e+08	1.4984e+08	1.66484e+08	1.44282e+08	1.51523e+08	1.31399e+08	9.46984e+07	1.35206e+08	1.34567e+08	1.40816e+08	1.40459e+08	1.40542e+08	1.47485e+08	1.16261e+08	1.38758e+08	1.17283e+08	1.94857e+08	9.56329e+07	1.93749e+08	1.61104e+08	1.24377e+08	9.78259e+07	1.65581e+08	1.41591e+08	8.7572e+07	1.8086e+08
Stearoyl-L-Carnitine	82.3	RP_Pos	C25 H49 N O4	10.539	6.46674e+07	5.6717e+07	6.09792e+07	6.10544e+07	5.26204e+07	1.46558e+08	1.28969e+08	1.03131e+08	9.13708e+07	1.20958e+08	9.61205e+07	8.48655e+07	1.51493e+08	1.57142e+08	1.05335e+08	5.415e+07	5.85279e+07	5.13775e+07	3.98649e+07	4.50059e+07	4.83502e+07	1.10952e+08	1.14633e+08	1.22979e+08	1.03483e+08	7.12265e+07	1.25009e+08	1.10066e+08	1.27121e+08	1.3637e+08	1.1417e+08	1.11221e+08	8.34386e+07	1.04022e+08	1.27523e+08	6.35807e+07	7.39248e+07	6.26446e+07	1.27751e+08	2.04247e+08	1.70821e+08	1.11594e+08	8.82838e+07	9.11621e+07	1.19415e+08
2-Naphthylamine	90	RP_Pos	C10 H9 N	5.585	1.08838e+08	1.05213e+08	9.23273e+07	1.11046e+08	1.14626e+08	9.1326e+07	7.85651e+07	1.05639e+08	1.1369e+08	1.0719e+08	9.69329e+07	1.03927e+08	1.27965e+08	1.16673e+08	9.78933e+07	1.24284e+08	9.28843e+07	1.16075e+08	1.12363e+08	1.28225e+08	1.25278e+08	9.35259e+07	9.56492e+07	1.08196e+08	9.87156e+07	1.13852e+08	6.7734e+07	6.17819e+07	7.04119e+07	6.84886e+07	6.8224e+07	6.94297e+07	8.4425e+07	7.70431e+07	9.54049e+07	9.5032e+07	7.6179e+07	1.10954e+08	7.41227e+07	5.69456e+07	7.27372e+07	7.41485e+07	8.08233e+07	5.95604e+07	5.45615e+07
Oleoyl-L-Carnitine	78.7	RP_Pos	C25 H47 N O4	10.306	1.34651e+08	1.27702e+08	1.2023e+08	1.39056e+08	1.09982e+08	3.37925e+08	2.24128e+08	2.4323e+08	2.55553e+08	2.92771e+08	2.00807e+08	2.54704e+08	3.0603e+08	3.05771e+08	2.82922e+08	1.42283e+08	1.29337e+08	9.70259e+07	1.21012e+08	9.56259e+07	1.39167e+08	2.23128e+08	2.23608e+08	2.45614e+08	2.40262e+08	1.91471e+08	3.14228e+08	2.72176e+08	3.17631e+08	3.0699e+08	3.00277e+08	2.63709e+08	1.95929e+08	2.40169e+08	3.07043e+08	1.30641e+08	1.90412e+08	1.51252e+08	3.43224e+08	4.2661e+08	4.13339e+08	3.21498e+08	1.94315e+08	2.44028e+08	2.71957e+08
Glycohyodeoxcholic acid*		RP_Pos	C26H43NO5	11.57	2.57464e+08	2.46967e+08	2.13718e+08	2.6039e+08	2.58696e+08	2.1643e+08	1.83323e+08	2.41094e+08	2.58146e+08	2.52057e+08	2.36039e+08	2.42932e+08	2.90396e+08	2.9147e+08	2.35447e+08	2.87126e+08	2.1318e+08	2.60148e+08	2.71698e+08	2.96289e+08	2.70779e+08	2.25338e+08	2.23313e+08	2.46254e+08	2.32867e+08	2.78799e+08	1.6625e+08	1.51461e+08	1.77941e+08	1.68638e+08	1.53695e+08	1.63864e+08	2.07072e+08	1.62479e+08	2.63861e+08	2.21438e+08	1.76668e+08	2.62812e+08	1.8392e+08	1.30586e+08	1.72315e+08	1.80218e+08	1.83139e+08	1.61632e+08	1.34386e+08
Docosahexaenoic acid ethyl ester	79.1	RP_Pos	C24 H36 O2	10.802	1.59291e+08	1.26139e+09	1.12326e+09	1.4984e+09	1.57474e+09	1.51669e+08	1.29959e+08	7.3125e+07	4.55275e+07	1.16815e+08	1.69643e+08	9.71602e+07	1.0886e+08	2.44045e+07	8.96144e+07	2.70863e+08	3.56496e+08	6.01745e+08	6.28942e+08	4.10395e+08	8.09905e+08	3.04123e+08	2.22061e+08	7.4932e+07	6.7381e+07	2.48371e+07	8.89814e+08	8.60692e+08	9.2168e+08	7.96058e+08	8.01212e+08	7.47004e+08	2.01787e+08	2.70693e+08	8.18421e+08	1.81518e+08	6.71732e+08	2.70513e+08	4.84084e+07	5.13008e+07	1.23277e+08	1.23141e+08	2.35832e+07	7.17806e+07	1.16644e+08
3-Oxo-5beta-cholanate	78.6	RP_Pos	C24 H38 O3	10.81	1.73519e+08	1.36887e+09	1.21487e+09	1.63282e+09	1.72101e+09	1.5502e+08	1.40699e+08	7.97688e+07	4.9382e+07	1.27596e+08	1.83411e+08	1.04984e+08	1.17708e+08	2.66831e+07	9.71164e+07	2.95069e+08	3.86982e+08	6.53007e+08	6.85617e+08	4.46417e+08	8.84192e+08	3.32054e+08	2.4166e+08	8.22063e+07	7.28527e+07	2.73241e+07	9.75078e+08	9.43773e+08	1.0108e+09	8.74623e+08	8.80771e+08	8.13046e+08	2.17416e+08	2.94266e+08	9.07172e+08	1.96894e+08	7.35633e+08	3.02711e+08	5.29521e+07	5.55624e+07	1.35993e+08	1.34394e+08	2.54028e+07	7.73296e+07	1.27636e+08
Uric acid	94	RP_Pos	C5 H4 N4 O3	1.829	4.85746e+08	5.61482e+08	6.66352e+08	5.2436e+08	5.82143e+08	1.05024e+09	8.31601e+08	8.29735e+08	8.3334e+08	1.00135e+09	1.0206e+09	5.98791e+08	1.17016e+09	8.43281e+08	1.12959e+09	9.16482e+08	9.12013e+08	7.4003e+08	8.04215e+08	6.49691e+08	9.2216e+08	7.82346e+08	6.44072e+08	8.19264e+08	7.45477e+08	8.83395e+08	1.16615e+09	1.0621e+09	1.10467e+09	9.70125e+08	1.0841e+09	8.33068e+08	1.25853e+09	1.65667e+09	1.80955e+09	9.94346e+08	1.48398e+09	1.25986e+09	1.64194e+09	1.10852e+09	1.56847e+09	1.54217e+09	1.04313e+09	8.17567e+08	1.03352e+09
11-cis-retinal	81.2	RP_Pos	C20 H28 O	10.719	1.11932e+09	9.16121e+08	9.07512e+08	7.56176e+08	6.42532e+08	5.49972e+08	5.44042e+08	4.02291e+08	4.32849e+08	9.45851e+08	3.1391e+08	6.99793e+08	7.26686e+08	6.6445e+08	4.091e+08	2.5364e+08	4.14675e+08	2.2843e+08	2.27705e+08	3.31061e+08	3.82041e+08	2.33379e+08	1.79491e+08	3.32542e+08	1.79048e+08	2.17479e+08	3.68039e+08	3.40269e+08	2.52612e+08	2.32686e+08	2.69579e+08	3.33662e+08	1.07792e+09	1.24659e+09	1.01367e+09	6.99669e+08	9.74873e+08	6.09851e+08	9.67446e+08	1.17398e+09	1.01401e+09	8.93974e+08	7.09148e+08	1.64367e+09	4.89963e+08
DL-Arginine	94.1	RP_Pos	C6 H14 N4 O2	0.737	8.90214e+08	8.80703e+08	8.29709e+08	8.71093e+08	9.11143e+08	1.19156e+09	9.17077e+08	8.20307e+08	9.02663e+08	1.11231e+09	9.06997e+08	8.81378e+08	1.03485e+09	7.7162e+08	8.30927e+08	8.161e+08	9.0273e+08	9.32992e+08	1.07415e+09	9.01217e+08	8.07765e+08	9.4553e+08	9.27422e+08	9.63162e+08	9.35548e+08	9.90725e+08	9.2737e+08	8.44632e+08	9.20907e+08	8.38876e+08	8.82853e+08	8.81645e+08	9.28837e+08	9.09979e+08	8.96616e+08	8.40849e+08	7.72169e+08	9.53236e+08	8.82366e+08	8.57976e+08	8.20879e+08	8.70655e+08	8.31006e+08	8.96349e+08	8.82635e+08
1-Linoleoylglycerophosphocholine	72.9	RP_Pos	C26 H50 N O7 P	10.916	1.44506e+09	1.29802e+09	1.09978e+09	9.48381e+08	9.21862e+08	1.09896e+09	9.04122e+08	9.23388e+08	9.25215e+08	1.03771e+09	1.36123e+09	1.02003e+09	1.02943e+09	9.00159e+08	1.25256e+09	1.51679e+09	1.26218e+09	1.44946e+09	1.2196e+09	1.02655e+09	1.04687e+09	1.55272e+09	1.47443e+09	1.40638e+09	1.24505e+09	7.12216e+08	1.19899e+09	9.8146e+08	1.24261e+09	1.33093e+09	1.14836e+09	1.22624e+09	9.07534e+08	1.14498e+09	9.95698e+08	1.50264e+09	8.80885e+08	1.00875e+09	8.46965e+08	8.25492e+08	7.18976e+08	7.57353e+08	9.81736e+08	6.32376e+08	1.04575e+09
(2E)-2,5-Dichloro-4-oxo-2-hexenedioic acid*		RP_Pos	C6 H4 Cl2 O5	0.691	1.29098e+09	1.41517e+09	1.48752e+09	1.49151e+09	1.54358e+09	1.78952e+09	1.66274e+09	1.71503e+09	1.567e+09	1.75028e+09	1.88743e+09	2.09611e+09	1.96888e+09	1.89624e+09	2.16294e+09	1.91759e+09	1.89422e+09	2.25591e+09	2.23101e+09	2.00585e+09	2.16967e+09	2.29827e+09	2.21394e+09	2.43448e+09	2.28663e+09	2.36288e+09	2.51063e+09	2.26496e+09	2.37288e+09	2.34383e+09	2.49681e+09	2.30652e+09	2.19629e+09	2.15117e+09	1.91263e+09	2.05714e+09	2.10772e+09	2.3291e+09	2.08197e+09	1.71953e+09	2.07901e+09	2.30873e+09	2.04349e+09	1.88875e+09	1.96777e+09
DL-Tryptophan	93.9	RP_Pos	C11 H12 N2 O2	5.583	1.21714e+10	1.12454e+10	1.04969e+10	1.25408e+10	1.2546e+10	1.09551e+10	1.01055e+10	1.25003e+10	1.31063e+10	1.23586e+10	1.24285e+10	1.2534e+10	1.54152e+10	1.50947e+10	1.28168e+10	1.56287e+10	1.25073e+10	1.486e+10	1.46061e+10	1.53579e+10	1.57709e+10	1.21571e+10	1.21348e+10	1.37949e+10	1.27635e+10	1.54105e+10	9.26544e+09	8.8409e+09	9.32311e+09	9.37523e+09	8.49857e+09	9.03109e+09	1.16687e+10	9.29897e+09	1.26306e+10	1.29733e+10	9.66928e+09	1.35111e+10	1.02668e+10	7.42714e+09	9.74048e+09	9.44618e+09	1.01638e+10	7.94696e+09	7.58975e+09
16(R)-HETE	88.7	RP_Pos	C20 H32 O3	10.726	1.17539e+10	1.00062e+10	1.05102e+10	8.27159e+09	7.43538e+09	5.92894e+09	5.98547e+09	4.30626e+09	4.90897e+09	1.00411e+10	3.47566e+09	8.01874e+09	8.24059e+09	7.1968e+09	4.55448e+09	2.68129e+09	4.4948e+09	2.42526e+09	2.49927e+09	3.92505e+09	4.24193e+09	2.47582e+09	1.96978e+09	3.80426e+09	1.99649e+09	2.48624e+09	4.00177e+09	3.82539e+09	2.89167e+09	2.60178e+09	2.91581e+09	3.68565e+09	1.20033e+10	1.40025e+10	1.12849e+10	7.83247e+09	1.07409e+10	6.95599e+09	1.07243e+10	1.25599e+10	1.14496e+10	9.52202e+09	7.94263e+09	1.99276e+10	5.36702e+09
trans-3-Indoleacrylic acid	93.1	RP_Pos	C11 H9 N O2	5.58	1.16475e+10	1.07603e+10	1.00525e+10	1.20095e+10	1.20489e+10	1.04845e+10	9.7054e+09	1.19668e+10	1.25928e+10	1.1787e+10	1.19018e+10	1.2032e+10	1.47445e+10	1.44691e+10	1.22825e+10	1.49693e+10	1.19559e+10	1.42615e+10	1.39762e+10	1.47599e+10	1.50715e+10	1.16035e+10	1.16205e+10	1.32108e+10	1.22346e+10	1.47622e+10	8.93209e+09	8.49386e+09	8.95127e+09	9.02142e+09	8.16654e+09	8.67669e+09	1.12222e+10	8.9615e+09	1.2153e+10	1.24988e+10	9.31424e+09	1.30067e+10	9.87283e+09	7.1904e+09	9.39702e+09	9.12516e+09	9.79234e+09	7.66091e+09	7.3454e+09
1-Oleoylglycerophosphocholine	80	RP_Pos	C26 H52 N O7 P	11.446	8.23284e+09	5.91461e+09	6.54577e+09	6.50293e+09	5.64202e+09	6.57355e+09	6.5003e+09	7.79565e+09	6.7865e+09	6.37229e+09	9.22802e+09	5.99235e+09	6.55633e+09	7.52585e+09	6.53321e+09	7.80761e+09	7.32328e+09	7.89564e+09	6.98764e+09	6.41908e+09	5.99314e+09	8.79253e+09	7.69358e+09	8.44446e+09	6.9188e+09	5.1889e+09	8.27329e+09	7.44598e+09	8.00711e+09	7.79603e+09	7.52619e+09	7.96869e+09	4.86719e+09	6.03274e+09	7.39824e+09	8.11467e+09	5.38394e+09	7.96869e+09	8.31798e+09	7.24562e+09	8.27768e+09	7.91956e+09	7.13381e+09	5.90457e+09	9.06905e+09
1-arachidonoyl-sn-glycero-3-phosphocholine*		RP_Pos	C28 H50 N O7 P	11.038	6.91573e+09	5.56444e+09	5.86327e+09	6.62635e+09	6.30094e+09	8.29741e+09	7.59174e+09	7.73248e+09	9.0232e+09	7.96167e+09	8.22436e+09	7.22533e+09	8.41587e+09	7.40343e+09	7.93799e+09	7.03781e+09	6.52663e+09	6.64511e+09	6.89389e+09	6.50733e+09	7.0009e+09	7.98036e+09	7.61813e+09	8.67258e+09	8.34897e+09	6.61299e+09	7.96283e+09	7.13825e+09	8.17382e+09	6.68902e+09	7.5674e+09	6.90679e+09	5.0414e+09	5.52588e+09	5.74199e+09	5.26451e+09	4.78771e+09	7.36742e+09	8.3429e+09	7.20926e+09	6.44823e+09	7.2933e+09	6.25624e+09	6.21128e+09	7.25261e+09
Erucamide	88.6	RP_Pos	C22 H43 N O	10.982	1.79292e+09	1.19645e+09	1.90677e+09	1.35635e+09	1.295e+09	1.38407e+09	1.58498e+09	1.84818e+09	1.94308e+09	2.03517e+09	1.1364e+09	1.12175e+09	2.45939e+09	2.26983e+09	1.73501e+09	1.235e+09	1.29397e+09	1.81965e+09	1.8979e+09	1.93168e+09	1.76917e+09	1.45935e+09	1.81289e+09	1.36054e+09	1.31132e+09	1.89792e+09	1.77992e+09	1.78407e+09	2.1248e+09	1.7305e+09	1.53672e+09	1.47812e+09	2.00934e+09	2.11343e+09	1.98325e+09	1.28042e+09	2.02713e+09	1.43796e+09	1.45468e+09	1.98035e+09	2.02566e+09	1.77861e+09	1.74766e+09	1.90829e+09	1.52165e+09
L-Phenylalanine	99.1	RP_Pos	C9 H11 N O2	4.608	3.83985e+09	4.10275e+09	3.70161e+09	4.43271e+09	4.33491e+09	4.44958e+09	3.55668e+09	3.79438e+09	3.75043e+09	4.18694e+09	3.88846e+09	3.71815e+09	4.49322e+09	3.92468e+09	3.79788e+09	4.13156e+09	4.49355e+09	4.51512e+09	4.4004e+09	4.87929e+09	4.66451e+09	4.19194e+09	3.47428e+09	4.19665e+09	4.07818e+09	4.21717e+09	4.04519e+09	3.67033e+09	4.26221e+09	3.99716e+09	3.81372e+09	4.9063e+09	3.64542e+09	3.64636e+09	5.08414e+09	4.10953e+09	4.10461e+09	4.14769e+09	3.94903e+09	3.88193e+09	4.36481e+09	4.00772e+09	3.74185e+09	4.61824e+09	3.98511e+09
Chol-11-Enic Acid	86.2	RP_Pos	C24 H36 O3	10.324	2.33979e+08	3.04893e+09	2.95356e+09	2.74529e+09	2.71294e+09	1.01695e+09	9.0946e+08	5.0787e+06	9.97493e+07	2.97953e+08	7.25899e+08	3.17137e+08	8.09055e+06	8.71971e+06	1.30271e+08	7.27881e+08	1.15151e+08	7.84745e+08	8.9332e+08	5.63125e+08	1.40049e+09	6.66734e+08	4.94458e+08	3.25104e+08	2.9483e+08	1.75836e+08	1.05165e+09	9.48514e+08	9.91651e+08	9.50577e+08	8.82568e+08	8.14319e+08	2.5325e+08	1.30152e+08	3.43046e+09	1.68349e+08	1.89414e+09	1.07878e+09	1.59856e+07	1.03768e+08	1.09354e+08	1.07485e+08	1.60328e+07	6.03659e+07	2.30312e+08
3-(3,4-dihydroxyphenyl)propanoic acid	77.9	RP_Pos	C9 H10 O4	2.702	2.07537e+09	2.02214e+09	1.98965e+09	1.76115e+09	1.85659e+09	2.60419e+09	2.24952e+09	1.60028e+09	2.18104e+09	2.02073e+09	2.2201e+09	2.31382e+09	3.1863e+09	2.10682e+09	2.22343e+09	2.648e+09	2.7023e+09	2.55273e+09	2.56632e+09	2.81205e+09	2.64175e+09	3.10389e+09	2.9473e+09	3.60966e+09	3.17475e+09	2.59723e+09	2.561e+09	2.72653e+09	2.89162e+09	2.72894e+09	2.60945e+09	2.89604e+09	2.46917e+09	2.81712e+09	2.41252e+09	2.49748e+09	2.63579e+09	2.33365e+09	2.37785e+09	2.38395e+09	2.35403e+09	2.13363e+09	2.16613e+09	2.12619e+09	2.25169e+09
Piperidine	84.9	RP_Pos	C5 H11 N	2.649	6.78702e+08	5.78091e+08	5.35161e+08	5.95811e+08	6.1021e+08	8.04968e+08	6.74558e+08	5.69492e+08	8.34636e+08	8.6176e+08	6.42613e+08	7.55457e+08	9.30759e+08	8.31748e+08	6.82476e+08	8.05316e+08	8.64962e+08	8.77899e+08	9.18654e+08	8.75362e+08	7.91059e+08	7.47525e+08	6.62955e+08	9.12418e+08	8.39552e+08	8.53291e+08	8.9065e+08	8.73769e+08	8.86787e+08	8.21662e+08	8.15537e+08	9.129e+08	7.88764e+08	8.23406e+08	9.0222e+08	8.26039e+08	8.88361e+08	7.78774e+08	7.63669e+08	8.78454e+08	9.76126e+08	8.2224e+08	7.57914e+08	9.63291e+08	6.47587e+08
1-(4Z,7Z,10Z,13Z,16Z,19Z-docosahexaenoyl)-sn-glycero-3-phosphocholine*		RP_Pos	C30 H50 N O7 P	11.007	3.64761e+08	5.40202e+08	4.68495e+08	3.21763e+08	3.57262e+08	6.86031e+08	7.33667e+08	6.09296e+08	7.98625e+08	6.93095e+08	8.3718e+08	7.55562e+08	9.27254e+08	5.84398e+08	9.31214e+08	9.05352e+08	3.89974e+08	4.86595e+08	6.39751e+08	3.36973e+08	5.85947e+08	9.68361e+08	1.25983e+09	1.2093e+09	8.96574e+08	7.10116e+08	7.4963e+08	9.04507e+08	9.11002e+08	8.7749e+08	9.13367e+08	7.17482e+08	3.50199e+08	3.58576e+08	6.58177e+08	5.41397e+08	4.43499e+08	4.51123e+08	9.33718e+08	9.23454e+08	5.87477e+08	8.90449e+08	6.27996e+08	6.84973e+08	8.74288e+08
Arachidonic acid	92.8	RP_Pos	C20 H32 O2	10.857	1.233e+08	1.07998e+08	1.00334e+08	7.64187e+07	7.90976e+07	5.36079e+07	5.68452e+07	4.70696e+07	4.92677e+07	1.12891e+08	6.1773e+07	1.20106e+08	1.01452e+08	9.05667e+07	4.24837e+07	2.32583e+07	4.00256e+07	2.20051e+07	2.14101e+07	2.99282e+07	3.8536e+07	3.31089e+07	1.99095e+07	3.82369e+07	2.15785e+07	2.92513e+07	2.79399e+07	2.52028e+07	1.88968e+07	1.75395e+07	1.93581e+07	2.40958e+07	1.87868e+08	2.43698e+08	2.07751e+08	1.2578e+08	1.89153e+08	1.60231e+08	1.89642e+08	2.54122e+08	3.49689e+08	2.62805e+08	1.65894e+08	5.65142e+08	1.13036e+08
Orthophosphate	85	RP_Pos	H3 O4 P	0.912	7.53362e+07	8.85465e+07	1.31058e+08	7.96587e+07	7.64215e+07	1.7467e+08	9.7694e+07	7.84534e+07	8.03956e+07	1.25985e+08	8.29145e+07	1.20446e+08	1.21657e+08	1.19883e+08	7.16781e+07	1.19423e+08	8.58783e+07	1.04136e+08	9.01537e+07	8.01594e+07	5.85564e+07	7.39497e+07	8.73864e+07	8.95191e+07	8.22158e+07	8.95065e+07	1.16041e+08	1.07461e+08	9.57959e+07	9.81902e+07	1.12906e+08	1.12074e+08	5.93673e+07	1.20054e+08	1.87335e+08	6.57145e+07	8.74941e+07	5.57108e+07	5.13784e+07	1.31824e+08	1.53561e+08	5.98155e+07	5.76544e+07	1.41765e+08	1.67171e+08
1-[(11Z,14Z)]-icosadienoyl-sn-glycero-3-phosphocholine*		RP_Pos	C28 H54 N O7 P	11.696	3.28212e+08	2.27399e+08	1.56393e+08	1.79014e+08	1.63835e+08	1.67623e+08	1.49276e+08	1.51832e+08	1.72253e+08	1.48287e+08	3.30109e+08	2.21814e+08	1.62784e+08	1.9972e+08	2.27935e+08	4.19925e+08	4.08753e+08	3.55568e+08	3.28906e+08	2.61216e+08	3.39053e+08	3.41776e+08	3.51599e+08	3.38341e+08	3.05084e+08	1.58661e+08	2.00643e+08	2.04208e+08	1.96108e+08	1.84609e+08	1.98507e+08	1.93835e+08	2.81034e+08	3.12743e+08	4.40899e+08	3.02351e+08	1.63223e+08	4.63031e+08	3.11625e+08	2.21674e+08	1.76071e+08	2.17718e+08	1.92146e+08	2.04761e+08	2.43006e+08
2,2,6,6-Tetramethyl-1-piperidinol (TEMPO)	92.5	RP_Pos	C9 H19 N O	1.964	5.74571e+06	3.17628e+06	1.95765e+06	2.92539e+06	3.27873e+06	3.71564e+06	2.45588e+06	2.80536e+06	3.12923e+06	3.47415e+06	1.93319e+06	1.76077e+06	2.44284e+06	2.12383e+06	383033	7.47661e+06	4.65507e+06	4.20964e+06	3.27871e+06	3.18468e+06	3.38105e+06	1.06696e+07	3.88812e+06	5.64923e+07	2.34174e+06	4.2688e+06	2.3594e+06	2.66028e+06	4.09555e+06	2.40792e+06	5.87678e+06	7.51013e+06	5.40548e+06	4.79568e+06	4.35238e+06	3.23793e+06	5.24719e+06	2.22211e+06	3.67089e+06	3.42154e+06	5.16498e+06	2.52619e+06	3.33073e+06	2.93261e+06	2.57774e+06
Butyryl-L-carnitine	67.4	RP_Pos	C11 H21 N O4	4.812	2.32738e+08	2.62341e+08	3.76432e+08	1.87794e+08	2.24989e+08	1.81715e+08	1.17089e+08	3.01071e+08	1.22002e+08	1.22884e+08	1.40433e+08	1.19011e+08	2.71609e+08	2.30302e+08	2.04872e+08	2.20005e+08	2.26047e+08	1.81307e+08	1.74366e+08	3.63246e+08	1.51836e+08	1.47693e+08	1.32603e+08	1.48986e+08	1.76981e+08	1.7296e+08	1.20515e+08	1.4567e+08	1.24203e+08	1.20179e+08	1.20129e+08	1.92071e+08	1.64133e+08	2.02059e+08	1.59431e+08	2.05505e+08	1.72267e+08	1.5547e+08	1.99239e+08	1.69231e+08	1.98985e+08	2.51484e+08	1.56494e+08	1.38893e+08	1.71102e+08
4-Indolecarbaldehyde	93.1	RP_Pos	C9 H7 N O	5.583	3.33635e+08	3.08488e+08	2.71933e+08	3.23885e+08	3.25941e+08	2.94186e+08	2.48919e+08	3.27601e+08	3.4665e+08	3.10755e+08	3.09219e+08	3.12329e+08	3.78946e+08	4.00144e+08	3.16483e+08	3.76807e+08	2.9644e+08	3.80825e+08	3.8371e+08	3.88321e+08	3.8449e+08	2.96976e+08	3.11513e+08	3.4502e+08	3.29109e+08	3.76332e+08	2.19353e+08	2.19013e+08	2.25714e+08	2.28076e+08	2.10433e+08	2.13121e+08	2.7441e+08	2.38938e+08	3.05931e+08	3.27921e+08	2.45702e+08	3.26318e+08	2.4545e+08	1.79047e+08	2.44995e+08	2.36128e+08	2.6511e+08	1.96705e+08	1.75129e+08
Pyridoxamine	79.5	RP_Pos	C8 H12 N2 O2	0.68	2.2959e+08	2.74484e+08	2.42018e+08	2.25951e+08	2.66061e+08	3.97109e+08	3.30307e+08	3.11827e+08	2.84698e+08	2.85942e+08	3.30601e+08	3.83851e+08	3.98651e+08	2.93608e+08	3.78446e+08	3.25737e+08	3.32178e+08	4.27472e+08	3.88745e+08	3.53657e+08	3.41472e+08	4.02966e+08	3.77035e+08	3.62941e+08	3.3903e+08	3.8127e+08	3.21894e+08	2.93776e+08	3.1467e+08	2.93955e+08	3.18215e+08	3.06663e+08	2.99955e+08	3.00571e+08	2.5198e+08	2.77015e+08	2.95252e+08	2.97006e+08	2.95333e+08	3.41404e+08	2.43326e+08	2.41927e+08	2.98731e+08	2.785e+08	2.41124e+08
all-cis-4,7,10,13,16-Docosapentaenoic acid	86.2	RP_Pos	C22 H34 O2	11.098	2.12975e+08	1.71274e+08	1.74174e+08	2.02376e+08	1.54531e+08	6.9902e+07	8.39493e+07	3.86858e+07	5.61582e+07	1.77343e+08	3.43479e+07	1.06812e+08	9.07995e+07	1.00295e+08	6.09383e+07	2.38636e+07	4.74967e+07	1.98299e+07	2.34109e+07	4.86491e+07	5.71765e+07	3.36388e+07	3.11072e+07	2.74402e+07	2.18915e+07	4.11616e+07	4.11598e+07	4.11865e+07	2.91612e+07	3.24688e+07	3.69053e+07	3.82083e+07	2.64237e+08	3.26056e+08	1.63358e+08	1.12365e+08	3.15524e+08	1.29273e+08	1.96949e+08	2.12353e+08	2.62985e+08	2.10167e+08	1.76579e+08	8.13064e+08	6.85908e+07
6-Methoxyquinoline	81.7	RP_Pos	C10 H9 N O	4.083	3.69867e+08	3.42484e+08	3.14287e+08	2.78154e+08	3.25174e+08	2.92719e+08	2.84714e+08	2.99985e+08	3.76178e+08	6.05675e+08	3.80717e+08	5.99433e+08	5.78092e+08	1.19669e+08	5.44182e+08	3.50164e+08	4.77579e+08	5.29629e+08	5.62941e+08	4.10261e+08	3.59952e+08	3.71242e+08	3.77625e+08	3.87783e+08	3.68291e+08	4.39421e+08	5.01245e+08	4.74127e+08	5.01229e+08	4.80072e+08	4.14137e+08	4.46666e+08	7.72272e+07	2.90874e+08	3.65026e+08	5.26492e+08	9.54428e+07	4.95e+08	3.66074e+08	1.39306e+08	8.23613e+07	3.08287e+08	3.6689e+08	4.28454e+08	2.64636e+08
Hypoxanthine	95.9	RP_Pos	C5 H4 N4 O	4.142	795637	3.67621e+06	5.57557e+06	2.68565e+06	737308	2.39536e+07	1.29958e+06	1.55519e+06	1.20466e+06	1.63969e+06	1.93107e+06	669824	3.56222e+06	1.26116e+07	2.1055e+06	4.69135e+06	5.86755e+06	4.96921e+06	1.70815e+06	4.91873e+06	4.45006e+06	1.73933e+06	1.71321e+06	3.27983e+06	2.48127e+06	3.32827e+06	5.28129e+06	3.89368e+06	3.04697e+06	3.40889e+06	9.11848e+06	3.28887e+06	2.40378e+07	2.91021e+07	1.80793e+08	5.10687e+06	3.28652e+07	5.49827e+06	8.31277e+06	1.33716e+08	5.99793e+08	2.28445e+07	7.39976e+06	1.27401e+07	2.29813e+08
L-(+)-Lactic acid	99.9	HILIC_Neg	C3 H6 O3	2.047	1.10049e+09	1.05154e+09	9.97076e+08	1.08844e+09	1.0963e+09	8.87114e+08	1.2438e+09	6.80241e+08	5.31949e+08	6.89471e+08	1.05855e+09	9.44078e+08	7.87668e+08	8.41704e+08	1.03284e+09	1.05715e+09	8.78609e+08	9.11924e+08	9.67763e+08	6.53201e+08	1.08649e+09	8.50455e+08	8.54003e+08	1.10484e+09	1.06153e+09	8.56496e+08	8.99104e+08	1.01485e+09	9.59192e+08	1.02017e+09	8.8889e+08	1.09053e+09	1.18889e+09	1.18944e+09	1.23007e+09	1.12484e+09	1.12703e+09	1.12486e+09	1.3019e+09	1.45989e+09	1.61043e+09	1.40348e+09	9.54742e+08	1.49402e+09	1.03948e+09
D-(-)-Fructose	74	HILIC_Neg	C6 H12 O6	4.365	1.54663e+09	1.11971e+09	1.00122e+09	1.36537e+09	1.2792e+09	1.07011e+09	1.32882e+09	1.00842e+09	8.71483e+08	4.17823e+08	9.13129e+08	1.12517e+09	8.57971e+08	8.22593e+08	1.31533e+09	1.3302e+09	1.34754e+09	8.96718e+08	1.52515e+09	1.4029e+09	1.2373e+09	1.23587e+09	1.5332e+09	1.20013e+09	1.43947e+09	1.20563e+09	1.09423e+09	9.01419e+08	1.21935e+09	5.85736e+08	1.15863e+09	1.23159e+09	2.72865e+08	6.56565e+08	6.07949e+08	8.21435e+08	5.08302e+08	7.658e+08	6.56038e+08	8.77845e+08	3.39659e+08	5.93348e+08	1.27965e+09	3.90081e+08	1.0784e+09
Linoleic acid	100	HILIC_Neg	C18 H32 O2	0.598	5.95915e+08	9.61057e+08	8.5522e+08	4.79005e+08	4.72015e+08	5.27558e+08	6.82984e+08	4.79044e+08	3.45953e+08	3.66551e+08	6.56649e+08	5.96772e+08	2.87011e+08	5.372e+08	6.15563e+08	7.65946e+08	1.28534e+09	1.05773e+09	7.7778e+08	5.66119e+08	1.28728e+09	7.61745e+08	5.26693e+08	4.16476e+08	3.90454e+08	8.14929e+08	8.44244e+08	7.48715e+08	7.27941e+08	5.94471e+08	7.37952e+08	4.93832e+08	1.17313e+09	1.14539e+09	6.71182e+08	8.89296e+08	8.87944e+08	6.8813e+08	5.72326e+08	3.52008e+08	6.15463e+08	6.00287e+08	7.45713e+08	6.0159e+08	5.3046e+08
Oleic acid	100	HILIC_Neg	C18 H34 O2	0.594	2.57678e+08	4.28705e+08	3.87472e+08	2.45188e+08	2.39203e+08	6.72107e+08	7.4784e+08	5.7191e+08	3.64593e+08	4.94765e+08	7.22876e+08	6.96538e+08	4.48047e+08	5.89947e+08	6.16301e+08	1.73782e+08	5.36709e+08	4.34139e+08	2.90891e+08	2.93976e+08	5.78098e+08	8.47975e+08	6.95215e+08	4.35485e+08	4.2924e+08	7.38182e+08	1.11661e+09	8.98027e+08	9.74815e+08	8.46597e+08	8.29267e+08	5.83873e+08	4.56441e+08	4.66246e+08	3.16052e+08	3.36528e+08	4.81967e+08	3.13012e+08	5.45577e+08	4.2782e+08	7.91959e+08	8.02957e+08	8.05892e+08	7.13929e+08	5.70064e+08
DL-β-Leucine	99.2	HILIC_Neg	C6 H13 N O2	2.744	3.4416e+08	3.17145e+08	1.39162e+08	3.39723e+08	3.02023e+08	3.16174e+08	4.24113e+08	2.15363e+08	2.40369e+08	2.9477e+08	3.28762e+08	4.40571e+08	3.87265e+08	4.59307e+08	3.68649e+08	5.1602e+08	5.25352e+08	5.67354e+08	6.2357e+08	5.79924e+08	5.29689e+08	5.4632e+08	4.03976e+08	4.40734e+08	5.68731e+08	5.22535e+08	6.5129e+08	5.55606e+08	4.7616e+08	5.75947e+08	6.05141e+08	5.82714e+08	6.11717e+08	5.16039e+08	4.25933e+08	4.0526e+08	6.14578e+08	4.93722e+08	5.14174e+08	5.19128e+08	4.73304e+08	6.39958e+08	5.14697e+08	5.97764e+08	5.0957e+08
Ethyl myristate	100	HILIC_Neg	C16 H32 O2	0.601	3.09927e+08	5.30156e+08	4.87257e+08	3.33988e+08	2.69164e+08	3.32115e+08	4.7721e+08	2.75041e+08	2.47926e+08	3.03885e+08	4.2927e+08	4.40794e+08	3.55357e+08	4.70414e+08	5.19125e+08	4.20471e+08	6.04697e+08	6.63711e+08	4.65211e+08	4.76073e+08	6.93488e+08	4.75894e+08	5.76458e+08	3.93155e+08	4.06357e+08	5.96346e+08	6.6004e+08	6.43434e+08	6.63282e+08	6.98472e+08	5.4852e+08	5.14801e+08	6.29354e+08	5.46449e+08	4.27157e+08	4.94559e+08	6.86734e+08	4.68636e+08	4.89449e+08	4.58231e+08	6.0917e+08	5.20554e+08	5.30353e+08	4.94115e+08	3.77216e+08
D-(-)-Glutamine	64.7	HILIC_Neg	C5 H10 N2 O3	6.781	1.6431e+08	1.79038e+08	1.8528e+08	1.81927e+08	1.74294e+08	1.67852e+08	2.20892e+08	1.55404e+08	1.65979e+08	1.58074e+08	2.04179e+08	2.31187e+08	1.67634e+08	2.19381e+08	2.71001e+08	2.55184e+08	2.96941e+08	2.95409e+08	2.45711e+08	2.59546e+08	2.22884e+08	3.04336e+08	2.88179e+08	3.08365e+08	3.29056e+08	3.26347e+08	3.13771e+08	2.70794e+08	3.17503e+08	2.73688e+08	2.95415e+08	3.236e+08	1.73743e+08	1.86304e+08	1.72329e+08	2.17139e+08	1.6589e+08	2.13564e+08	2.24092e+08	2.08581e+08	2.11456e+08	2.13312e+08	2.18466e+08	1.29907e+08	2.50737e+08
Stearic acid	100	HILIC_Neg	C18 H36 O2	0.59	9.42402e+07	1.69487e+08	1.42811e+08	1.07897e+08	8.53009e+07	1.37703e+08	1.57539e+08	1.01067e+08	7.06773e+07	1.1738e+08	1.47202e+08	1.48347e+08	1.21196e+08	1.73629e+08	2.16232e+08	1.12054e+08	1.51376e+08	1.62921e+08	1.45301e+08	1.42803e+08	1.81932e+08	1.553e+08	2.01077e+08	1.34165e+08	1.67802e+08	2.05658e+08	2.48788e+08	2.34069e+08	2.64629e+08	2.20212e+08	2.1311e+08	1.88642e+08	1.73351e+08	1.93286e+08	1.84908e+08	1.83809e+08	1.4771e+08	1.68176e+08	1.77576e+08	1.87396e+08	1.9984e+08	1.96204e+08	1.91706e+08	2.26136e+08	1.88369e+08
Uridine	62.6	HILIC_Neg	C9 H12 N2 O6	1.39	1.85e+08	1.94635e+08	2.4078e+08	1.74697e+08	1.5517e+08	1.74397e+08	1.92772e+08	1.66918e+08	1.10462e+08	1.19316e+08	1.52032e+08	1.26268e+08	1.50659e+08	1.76538e+08	1.7127e+08	1.44015e+08	1.76098e+08	1.59018e+08	1.44936e+08	1.7109e+08	1.80852e+08	1.30732e+08	1.29397e+08	1.36534e+08	1.32551e+08	1.41557e+08	1.79838e+08	1.6555e+08	1.70942e+08	1.70137e+08	1.89944e+08	1.40104e+08	1.7744e+08	2.81645e+08	2.28323e+08	1.42953e+08	1.84883e+08	1.63333e+08	2.39488e+08	1.14789e+08	2.20206e+08	1.86433e+08	1.57505e+08	1.56182e+08	1.93348e+08
3-Hydroxybutyric acid	99.5	HILIC_Neg	C4 H8 O3	2.132	1.75404e+07	2.01012e+07	1.99312e+07	1.14268e+07	1.02893e+07	6.50791e+07	8.83022e+07	1.03565e+08	1.0629e+08	9.55645e+07	1.29358e+08	1.07307e+08	9.95759e+07	1.38653e+08	1.03712e+08	5.07127e+07	6.98974e+07	8.25751e+07	7.33484e+07	6.06148e+07	5.72127e+07	1.03392e+08	9.26429e+07	4.55585e+07	4.48784e+07	1.58837e+08	3.26672e+07	2.31735e+08	2.24228e+08	2.38087e+08	2.13844e+08	1.84084e+08	5.00213e+07	4.54262e+07	1.19474e+07	2.34426e+07	6.77197e+07	2.84197e+07	4.25729e+07	8.13303e+06	4.6118e+07	3.82744e+07	3.45782e+07	4.27396e+07	8.10325e+07
LYSINE		HILIC_Neg	C6 H14 N2 O2	8.787	8.47186e+07	1.08567e+08	1.13865e+08	8.93711e+07	8.49394e+07	1.20134e+08	1.56432e+08	7.74797e+07	7.81386e+07	7.42448e+07	1.31791e+08	1.0047e+08	8.82779e+07	8.64426e+07	1.4607e+08	1.28207e+08	1.29214e+08	1.77495e+08	1.61405e+08	1.3967e+08	1.37703e+08	1.4514e+08	1.36708e+08	1.30241e+08	1.25857e+08	1.34125e+08	1.14827e+08	1.18905e+08	1.13954e+08	1.27072e+08	1.12636e+08	1.21223e+08	8.49165e+07	9.21086e+07	7.13745e+07	1.05229e+08	8.43563e+07	9.37113e+07	9.75956e+07	1.0235e+08	6.92817e+07	6.85939e+07	9.19489e+07	9.13881e+07	8.78194e+07
L-Tyrosine	98.1	HILIC_Neg	C9 H11 N O3	4.447	9.19141e+06	1.94883e+08	1.98933e+08	6.88929e+07	5.09376e+07	8.88515e+07	9.13387e+07	4.18605e+07	5.96294e+07	4.89248e+07	7.75361e+07	7.17562e+07	6.08987e+07	6.63186e+07	1.8588e+08	9.82069e+07	9.52231e+07	9.43626e+07	9.71466e+07	1.02722e+08	8.04401e+07	1.07188e+08	1.0426e+08	1.24442e+07	9.50293e+06	8.83551e+07	1.1916e+08	1.25075e+08	9.62189e+07	1.34922e+08	1.01906e+08	1.11763e+08	2.08501e+08	1.17196e+08	7.33495e+07	8.9178e+07	9.91339e+07	7.48679e+07	1.4196e+08	8.68968e+07	9.06363e+07	7.88552e+07	8.42162e+07	1.04952e+08	9.47178e+07
4-Dodecylbenzenesulfonic acid	98.8	HILIC_Neg	C18 H30 O3 S	0.528	5.20443e+07	6.41945e+07	6.54221e+07	5.15435e+07	1.64214e+08	3.25299e+07	6.8031e+07	3.31126e+07	1.21347e+08	2.67025e+07	1.87243e+07	2.6035e+07	2.24238e+07	5.04483e+07	6.96096e+07	3.09517e+07	4.82887e+07	2.57425e+07	3.15076e+07	2.40775e+07	3.17265e+07	3.16849e+07	3.06863e+07	1.82957e+07	4.17466e+07	3.06198e+07	6.38859e+07	5.07447e+07	4.75528e+07	6.22849e+07	3.84491e+07	3.51244e+07	2.74996e+07	2.28483e+07	3.41039e+07	2.76914e+07	4.35984e+07	6.88687e+07	3.49e+07	3.84549e+07	3.16006e+07	3.0707e+07	1.13522e+07	3.18584e+07	2.52801e+07
ALLANTOIN	91.6	HILIC_Neg	C4 H6 N4 O3	1.72	8.17794e+07	5.94632e+07	5.96289e+07	5.80523e+07	1.08887e+08	4.68182e+07	5.93779e+07	5.74152e+07	2.26967e+07	2.53785e+07	3.33284e+07	3.07822e+07	2.63424e+07	2.34961e+07	8.3012e+07	4.84055e+07	4.21762e+07	4.63919e+07	4.87608e+07	5.66051e+07	4.54983e+07	4.28082e+07	4.11129e+07	3.91458e+07	4.2174e+07	3.9558e+07	4.31886e+07	4.65408e+07	4.39077e+07	4.23945e+07	4.28758e+07	4.85232e+07	8.0721e+07	9.78103e+07	9.95889e+07	9.22551e+07	8.99036e+07	1.09851e+08	1.0299e+08	3.73807e+07	1.0084e+08	9.64927e+07	9.26536e+07	1.03396e+08	4.12624e+07
5-Aminovaleric acid	99.3	HILIC_Neg	C5 H11 N O2	3.965	6.75214e+07	7.9258e+07	9.50033e+07	6.83791e+07	7.52466e+07	8.40573e+07	7.13859e+07	4.20642e+07	6.40882e+07	8.34246e+07	6.12891e+07	1.07916e+08	5.62303e+07	5.96768e+07	4.36803e+07	5.70928e+07	8.41429e+07	1.78952e+06	9.12797e+07	2.96525e+06	3.74628e+06	7.92526e+07	9.01485e+07	1.76331e+08	1.0074e+08	8.20515e+06	1.23259e+08	1.24726e+08	2.94959e+06	6.03626e+07	1.53637e+08	5.84592e+07	1.31279e+08	1.44817e+08	1.45786e+08	1.0351e+08	1.4112e+08	1.19129e+08	1.30049e+08	1.49772e+08	2.26924e+07	1.32616e+08	9.32901e+07	1.35362e+08	1.05484e+08
P-Cresol Sulfate*		HILIC_Neg	C7 H8 O4 S	0.565	5.9623e+07	4.28769e+07	4.02545e+07	4.48483e+06	4.25658e+06	2.53355e+07	3.32215e+07	3.4878e+07	1.69906e+07	3.44632e+07	9.72634e+06	4.60524e+07	4.41826e+07	2.92992e+07	2.97228e+07	3.75159e+07	1.53509e+08	1.47431e+08	1.21479e+08	1.47369e+07	8.34497e+06	1.99466e+07	1.93197e+07	1.16796e+07	1.33178e+07	2.35698e+07	3.83103e+07	3.27138e+07	3.6585e+07	3.29907e+07	2.62785e+07	2.80234e+07	3.2946e+07	5.69367e+07	1.67342e+07	7.01852e+07	1.38831e+06	1.51229e+07	4.78856e+07	3.54965e+07	2.99923e+07	3.04127e+07	3.0545e+07	2.08594e+07	3.09808e+07
Palmitoleic acid	100	HILIC_Neg	C16 H30 O2	0.608	3.25501e+07	7.21881e+07	1.59035e+08	5.33872e+07	4.66109e+07	3.33887e+07	4.20753e+07	1.07668e+08	3.52791e+07	2.94966e+07	4.85109e+07	4.24698e+07	3.62423e+07	3.98009e+07	4.53342e+07	8.62098e+07	1.3073e+08	1.66419e+08	8.25166e+07	1.01207e+08	1.31961e+08	6.84787e+07	5.16859e+07	2.60971e+07	2.67299e+07	6.27353e+07	7.15022e+07	6.7984e+07	5.85937e+07	6.07796e+07	5.71912e+07	4.69696e+07	8.17817e+07	6.67852e+07	4.18415e+07	5.22477e+07	1.3588e+08	6.6494e+07	7.09044e+07	3.54596e+07	7.5448e+07	6.63342e+07	7.91992e+07	5.32641e+07	7.35832e+07
Ostruthin	86.6	HILIC_Neg	C19 H22 O3	0.54	3.21245e+07	4.39613e+07	3.53033e+07	3.17006e+07	1.41118e+08	1.72721e+07	3.55593e+07	2.19087e+07	7.00156e+07	1.48779e+07	9.8489e+06	1.29542e+07	1.15124e+07	2.22518e+07	4.483e+07	1.44477e+07	3.08842e+07	1.58796e+07	1.72499e+07	1.23438e+07	2.2707e+07	1.79896e+07	1.69417e+07	1.16899e+07	2.26539e+07	2.0111e+07	3.57166e+07	2.96106e+07	2.64829e+07	3.36778e+07	2.02019e+07	1.75898e+07	1.6426e+07	1.29747e+07	1.90058e+07	1.43104e+07	2.54645e+07	4.00185e+07	1.74195e+07	1.90307e+07	1.92016e+07	1.65254e+07	7.40043e+06	1.53155e+07	1.1329e+07
L-Ascorbic acid 2-sulfate	66.1	HILIC_Neg	C6 H8 O9 S	0.869	6.91709e+07	5.86073e+07	5.53206e+07	4.57376e+07	4.17454e+07	6.32464e+07	8.03259e+07	7.48981e+07	6.32569e+07	5.0093e+07	9.09339e+07	9.4294e+07	7.74858e+07	6.47333e+07	7.75955e+07	5.73965e+07	7.48604e+07	7.39053e+07	7.65312e+07	7.81992e+07	7.69107e+07	8.22208e+07	7.39482e+07	7.64541e+07	8.01472e+07	1.16418e+08	7.26835e+07	7.25466e+07	7.31403e+07	8.4847e+07	7.13484e+07	9.68131e+07	5.32838e+07	7.45118e+07	3.68039e+07	5.80992e+07	4.02334e+07	5.07631e+07	8.98068e+07	4.48321e+07	4.79353e+07	5.26361e+07	6.20283e+07	5.2227e+07	5.31658e+07
α-Eleostearic acid	99.9	HILIC_Neg	C18 H30 O2	0.603	3.9453e+07	6.14426e+07	5.01342e+07	3.70276e+07	3.62991e+07	3.56106e+07	4.28952e+07	3.05124e+07	2.62387e+07	2.35372e+07	4.01237e+07	4.20062e+07	2.32942e+07	3.15369e+07	3.5497e+07	8.11209e+07	1.07654e+08	8.878e+07	6.31063e+07	5.13012e+07	1.10225e+08	5.35022e+07	3.90832e+07	2.55109e+07	2.34913e+07	4.94418e+07	4.77107e+07	4.33437e+07	4.27072e+07	3.88968e+07	3.95189e+07	2.75877e+07	9.66352e+07	7.78599e+07	3.51685e+07	5.29632e+07	7.92651e+07	5.60553e+07	3.59076e+07	2.33841e+07	4.13942e+07	4.35771e+07	4.89333e+07	3.326e+07	3.07108e+07
METHIONINE		HILIC_Neg	C5 H11 N O2 S	3.419	6.12203e+07	6.43882e+07	4.56768e+07	6.14624e+07	5.56342e+07	5.06077e+07	6.93153e+07	3.91297e+07	2.56319e+07	2.46477e+07	3.04331e+07	3.22304e+07	2.35753e+07	2.7317e+07	3.97486e+07	7.20285e+07	5.76283e+06	9.78673e+06	8.77658e+06	6.38288e+07	6.88503e+07	3.8338e+07	3.98564e+07	3.59954e+07	4.61576e+07	6.23197e+07	5.74554e+07	1.96956e+07	6.37712e+07	1.79638e+06	6.33577e+07	1.55669e+06	5.06967e+07	5.63982e+07	4.28481e+07	5.83999e+07	4.35888e+07	4.21954e+07	5.64384e+07	8.27207e+07	7.34322e+07	4.56278e+07	9.68325e+07	8.34738e+07	4.69866e+07
L-Histidine	98.4	HILIC_Neg	C6 H9 N3 O2	6.898	4.21381e+07	4.46363e+07	4.82537e+07	4.54431e+07	4.30748e+07	4.46086e+07	6.08674e+07	3.22911e+07	3.05056e+07	4.14468e+07	5.77166e+07	6.02303e+07	4.34686e+07	4.91625e+07	6.16775e+07	8.51646e+07	8.40362e+07	9.62336e+07	8.35951e+07	8.14849e+07	8.43433e+07	8.32894e+07	8.29004e+07	8.46219e+07	8.74764e+07	7.78365e+07	9.65042e+07	9.98023e+07	8.94582e+07	9.06142e+07	7.91267e+07	8.73359e+07	6.4417e+07	6.70716e+07	7.11406e+07	7.38069e+07	6.18994e+07	6.64549e+07	6.84528e+07	8.1536e+07	6.63525e+07	6.55394e+07	6.55945e+07	7.64696e+07	4.36892e+07
THREONINE	79.8	HILIC_Neg	C4 H9 N O3	6.28	6.00723e+07	6.60621e+07	6.77059e+07	6.17877e+07	5.72258e+07	5.0277e+07	6.76907e+07	3.42453e+07	3.58955e+07	4.02436e+07	6.03078e+07	6.13177e+07	4.1199e+07	5.19365e+07	5.83293e+07	9.11398e+07	8.20097e+07	7.94143e+07	8.07591e+07	8.24744e+07	7.61332e+07	7.63141e+07	7.10838e+07	9.67864e+07	9.88429e+07	6.22018e+07	7.25697e+07	7.46562e+07	6.84436e+07	7.36556e+07	6.7759e+07	7.38123e+07	5.94145e+07	7.18507e+07	7.11259e+07	7.33796e+07	5.25177e+07	6.72199e+07	6.86e+07	7.33049e+07	6.90891e+07	6.89211e+07	5.95e+07	6.80972e+07	8.54183e+07
Docosahexaenoic Acid	94.7	HILIC_Neg	C22 H32 O2	0.585	3.36638e+07	5.54371e+07	5.33942e+07	2.80721e+07	2.70153e+07	5.44522e+07	5.58415e+07	3.64467e+07	2.7096e+07	4.56646e+07	7.88843e+07	6.38836e+07	3.89253e+07	7.22359e+07	4.77632e+07	3.98114e+07	4.46828e+07	6.34321e+07	3.73503e+07	2.93845e+07	6.02831e+07	6.13199e+07	6.05966e+07	6.23382e+07	6.39087e+07	3.98615e+07	6.27565e+07	5.21217e+07	6.38478e+07	5.43102e+07	5.59284e+07	4.37566e+07	5.35757e+07	4.59533e+07	5.36235e+07	3.35451e+07	5.08293e+07	3.1428e+07	4.37663e+07	7.75946e+07	6.55612e+07	7.39895e+07	5.99491e+07	9.01671e+07	4.88589e+07
3-Methylglutaconic acid*		HILIC_Neg	C6 H8 O4	4.374	6.81137e+07	4.3107e+07	4.36749e+07	6.39246e+07	5.29581e+07	4.41459e+07	7.3738e+07	3.95314e+07	3.51615e+07	2.44345e+07	4.71582e+07	4.65441e+07	4.05689e+07	3.90175e+07	5.41132e+07	1.90598e+06	1.25107e+07	1.09855e+07	6.83114e+07	7.24752e+07	7.24176e+07	8.32182e+07	7.38582e+07	7.19588e+07	8.19077e+07	7.95318e+07	5.84662e+07	1.04116e+07	5.63853e+07	1.08657e+07	6.27308e+07	1.33892e+07	1.42471e+07	3.96611e+07	4.46115e+07	5.23959e+07	2.7615e+07	5.12345e+07	4.10321e+07	4.39075e+07	1.85323e+07	2.43561e+07	6.0187e+07	2.49924e+07	3.94133e+07
N,N-Dimethyladenosine*		HILIC_Neg	C12 H17 N5 O4	4.415	3.90344e+07	3.27387e+07	3.18767e+07	3.93905e+07	3.23454e+07	2.80978e+07	3.16508e+07	1.69496e+07	2.34343e+07	1.46251e+07	2.55589e+07	2.81829e+07	2.31318e+07	1.8156e+07	2.79361e+07	3.4559e+07	5.91008e+07	3.21418e+07	6.2403e+07	7.22815e+07	3.91111e+07	6.91867e+07	4.5606e+07	4.83884e+07	6.05433e+07	3.70892e+07	4.66147e+07	5.13651e+07	3.64462e+07	4.37354e+07	3.36205e+07	5.28101e+07	1.06224e+07	2.77332e+07	2.73661e+07	3.51012e+07	1.30646e+07	2.90776e+07	2.68045e+07	2.89019e+07	9.77646e+06	1.44234e+07	2.81426e+07	2.00462e+07	2.43063e+07
Pyruvic acid	100	HILIC_Neg	C3 H4 O3	1.169	5.44866e+07	4.8179e+07	4.48344e+07	5.25141e+07	4.85006e+07	4.48455e+07	6.27131e+07	3.87951e+07	2.78894e+07	3.22562e+07	4.94399e+07	5.09365e+07	3.79204e+07	4.08375e+07	6.32486e+07	4.73218e+07	4.83066e+07	4.22403e+07	4.75141e+07	4.362e+07	5.96279e+07	5.06505e+07	4.86895e+07	7.43461e+07	7.02306e+07	4.84055e+07	4.20736e+07	4.32018e+07	4.1886e+07	4.42511e+07	4.63138e+07	5.64402e+07	3.16836e+07	5.30101e+07	4.71101e+07	5.43611e+07	4.08672e+07	3.63278e+07	5.57425e+07	2.81121e+07	4.37121e+07	4.69558e+07	4.13904e+07	4.93774e+07	4.51286e+07
ASPARTATE	93.1	HILIC_Neg	C4 H7 N O4	7.439	1.98479e+07	1.98231e+07	2.34944e+07	1.64567e+07	1.41366e+07	1.14279e+07	1.67025e+07	9.47047e+06	7.82136e+06	8.43297e+06	1.13317e+07	1.21406e+07	1.11604e+07	1.48074e+07	8.73085e+06	2.0784e+07	1.95999e+07	1.36948e+07	1.24235e+07	1.55334e+07	1.35366e+07	8.9587e+06	8.45793e+06	1.26528e+07	1.11269e+07	1.07293e+07	1.30469e+07	1.4156e+07	1.14426e+07	1.19749e+07	1.25197e+07	1.36429e+07	2.72692e+07	3.00987e+07	2.24466e+07	2.78896e+07	2.53579e+07	2.34173e+07	3.08821e+07	5.88458e+07	2.70954e+07	2.67925e+07	3.11812e+07	5.52182e+07	3.59068e+07
Helicin*		HILIC_Neg	C13 H16 O7	1.353	2.00957e+07	1.33426e+07	1.68559e+07	2.48852e+06	1.96747e+06	1.18592e+07	1.65021e+07	1.07237e+07	1.03744e+07	1.8928e+07	9.95351e+06	8.52794e+06	1.27494e+07	1.14548e+07	2.13391e+07	2.52944e+07	3.03091e+07	2.94178e+07	3.10555e+07	8.76047e+06	6.76049e+06	9.56159e+06	1.31722e+07	6.26066e+06	5.77797e+06	4.82818e+06	2.03372e+07	2.08918e+07	1.92669e+07	2.10751e+07	2.21096e+07	2.27064e+07	1.71167e+07	3.08834e+07	1.37516e+07	3.11865e+07	672050	1.25914e+07	1.26695e+07	9.18e+06	8.70759e+06	1.14548e+07	1.11094e+07	9.909e+06	3.01234e+07
PANTOTHENATE	90.3	HILIC_Neg	C9 H17 N O5	2.582	1.78944e+07	2.75276e+07	4.41594e+07	2.84337e+07	2.64838e+07	1.83915e+07	2.30722e+07	1.6741e+07	1.41143e+07	1.07323e+07	2.21317e+07	1.82034e+07	1.47726e+07	1.90268e+07	2.18029e+07	2.71029e+07	1.95665e+07	3.08558e+07	2.87489e+07	3.53867e+07	2.03339e+07	2.08021e+07	2.17809e+07	2.35806e+07	2.21278e+07	3.38279e+07	2.90644e+07	2.71497e+07	3.037e+07	2.49318e+07	2.88291e+07	3.04578e+07	1.95208e+07	1.93319e+07	2.14652e+07	2.71632e+07	1.87164e+07	2.82875e+07	2.339e+07	3.31334e+07	1.86513e+07	1.7875e+07	2.80052e+07	2.41019e+07	2.2376e+07
SERINE	90.6	HILIC_Neg	C3 H7 N O3	6.821	2.86809e+07	3.04422e+07	3.13074e+07	2.68159e+07	2.2756e+07	3.02887e+07	3.89386e+07	1.67921e+07	1.75888e+07	1.99271e+07	2.81035e+07	2.66588e+07	2.10366e+07	2.66262e+07	3.27381e+07	3.65587e+07	3.19396e+07	3.25774e+07	3.52348e+07	3.40215e+07	2.75251e+07	2.95507e+07	3.00101e+07	2.87887e+07	2.69208e+07	3.11992e+07	3.50836e+07	2.98232e+07	3.37391e+07	3.20027e+07	3.1169e+07	3.08368e+07	2.67274e+07	3.15829e+07	2.62253e+07	2.7131e+07	2.44073e+07	2.77216e+07	2.98539e+07	3.63093e+07	2.93518e+07	2.73004e+07	3.00402e+07	3.45043e+07	3.17228e+07
Ornithine	99.7	HILIC_Neg	C5 H12 N2 O2	8.685	2.35031e+07	2.83378e+07	2.86855e+07	2.53373e+07	2.26674e+07	2.58668e+07	3.06356e+07	1.52616e+07	1.69529e+07	1.40373e+07	2.41711e+07	2.36339e+07	1.78442e+07	1.98766e+07	2.48871e+07	2.60431e+07	2.53805e+07	2.75084e+07	2.89082e+07	2.69875e+07	2.73091e+07	2.61596e+07	2.56125e+07	2.64698e+07	2.39155e+07	2.46927e+07	2.56497e+07	2.67708e+07	2.49551e+07	2.88854e+07	2.4005e+07	2.83755e+07	2.01738e+07	2.28714e+07	2.1429e+07	2.23475e+07	1.99629e+07	2.27887e+07	2.66648e+07	3.36214e+07	2.10481e+07	2.05223e+07	2.25487e+07	2.42476e+07	2.54817e+07
3-Dehydroquinate*		HILIC_Neg	C7 H10 O6	2.21	2.22224e+07	2.86383e+07	3.3728e+07	2.23549e+07	2.19141e+07	1.8566e+07	2.49301e+07	2.20941e+07	2.16171e+07	1.41292e+07	2.43619e+07	2.11504e+07	1.89803e+07	1.72471e+07	2.10704e+07	2.63362e+07	2.28043e+07	3.48691e+07	3.19298e+07	3.93796e+07	3.76222e+07	3.0451e+07	3.01403e+07	2.64901e+07	2.38856e+07	3.89735e+07	2.81035e+07	3.02078e+07	2.97135e+07	3.26949e+07	3.04142e+07	3.35548e+07	1.62967e+07	2.14958e+07	2.56689e+07	3.24853e+07	2.50622e+07	2.97878e+07	4.04929e+07	2.5012e+07	2.47635e+07	2.14555e+07	3.25919e+07	2.63306e+07	3.60883e+07
MEVALOLACTONE*		HILIC_Neg	C6 H10 O3	0.731	1.4876e+07	2.14551e+07	2.63139e+07	1.3167e+07	1.13022e+07	1.28847e+07	1.57643e+07	2.75518e+07	1.60031e+07	1.58117e+07	2.40561e+07	2.67967e+07	2.44711e+07	2.2833e+07	3.35476e+07	1.1393e+07	3.02694e+07	2.81262e+07	1.68466e+07	3.3125e+07	2.77293e+07	2.65125e+07	2.59153e+07	3.48128e+07	3.04691e+07	3.14841e+07	2.2033e+07	2.40663e+07	2.43798e+07	2.61036e+07	2.66053e+07	3.59704e+07	2.18651e+07	2.92046e+07	1.42491e+07	3.00799e+07	3.16671e+07	1.85382e+07	2.28675e+07	1.91146e+07	2.14834e+07	1.87524e+07	2.60493e+07	3.50514e+07	1.96359e+07
14(Z)-Eicosenoic acid	99.9	HILIC_Neg	C20 H38 O2	0.583	8.56962e+06	1.0389e+07	1.5135e+07	7.39608e+06	6.85958e+06	1.7271e+07	1.76342e+07	1.40451e+07	6.28779e+06	8.53356e+06	1.0694e+07	1.50726e+07	6.06402e+06	1.37046e+07	1.1192e+07	5.93767e+06	1.51473e+07	1.81381e+07	5.2178e+06	9.09946e+06	1.34348e+07	1.09444e+07	1.14464e+07	1.11541e+07	1.18072e+07	1.05469e+07	1.7668e+07	1.46481e+07	1.62068e+07	1.32229e+07	1.37183e+07	1.24556e+07	8.61716e+06	1.12679e+07	1.14391e+07	8.44217e+06	1.90531e+07	8.51119e+06	7.67619e+06	9.58068e+06	1.29274e+07	1.55382e+07	1.44574e+07	1.86462e+07	1.41241e+07
8Z,11Z,14Z-Eicosatrienoic acid	99.8	HILIC_Neg	C20 H34 O2	0.589	1.2945e+07	2.3747e+07	2.05557e+07	1.42992e+07	1.32689e+07	1.67493e+07	1.94492e+07	1.19911e+07	1.07448e+07	1.27399e+07	2.49635e+07	2.76063e+07	1.11237e+07	2.11007e+07	2.11339e+07	1.08723e+07	1.78336e+07	2.1145e+07	1.45062e+07	1.45617e+07	2.21474e+07	2.0711e+07	1.92939e+07	1.82628e+07	1.74987e+07	2.08536e+07	1.81674e+07	1.47122e+07	1.60817e+07	1.411e+07	1.56507e+07	1.20837e+07	1.45371e+07	1.50462e+07	1.61665e+07	1.23078e+07	1.58632e+07	1.3741e+07	1.49202e+07	1.92298e+07	1.77053e+07	1.80508e+07	1.82879e+07	1.91769e+07	1.55584e+07
Myristic acid	99.4	HILIC_Neg	C14 H28 O2	0.621	1.40016e+07	1.67424e+07	1.69225e+07	1.52725e+07	1.45779e+07	1.72211e+07	2.38426e+07	1.36877e+07	1.31519e+07	1.16559e+07	1.67593e+07	1.89174e+07	1.60217e+07	1.79444e+07	2.05846e+07	2.06216e+07	3.18206e+07	2.2302e+07	1.79805e+07	2.02387e+07	3.32663e+07	2.95178e+07	2.47039e+07	1.48691e+07	1.53949e+07	3.04068e+07	3.16978e+07	2.94088e+07	2.7924e+07	3.37551e+07	2.65209e+07	2.36036e+07	2.12839e+07	1.96224e+07	1.3714e+07	1.3966e+07	2.99209e+07	1.52242e+07	2.30644e+07	1.17154e+07	2.46958e+07	2.03579e+07	1.91882e+07	1.5107e+07	1.85809e+07
Adrenic acid	99.8	HILIC_Neg	C22 H36 O2	0.584	1.98587e+07	2.56227e+07	2.36832e+07	2.11384e+07	1.77121e+07	2.10231e+07	2.25955e+07	1.10318e+07	1.04446e+07	1.61362e+07	2.15337e+07	3.11041e+07	1.41071e+07	2.00224e+07	2.94477e+07	1.21122e+07	2.0797e+07	1.8068e+07	1.37156e+07	1.64357e+07	2.49314e+07	1.81392e+07	1.91443e+07	1.88947e+07	1.72863e+07	1.32824e+07	1.74775e+07	1.42671e+07	1.48774e+07	1.40369e+07	1.52691e+07	1.1738e+07	1.91446e+07	2.71244e+07	2.69441e+07	1.35122e+07	2.26695e+07	1.77103e+07	1.96605e+07	2.40071e+07	2.28812e+07	2.54679e+07	1.83841e+07	3.55929e+07	1.28385e+07
Hopantenic acid*		HILIC_Neg	C10 H19 N O5	1.962	39060.3	19831.5	91066.4	32520.6	32141.4	19464.5	28071	12605	15026.4	13686.6	36323.1	19905.5	17353.5	20873.7	23579.8	26019.9	30300.5	40639.7	110404	57245.6	39931.5	22461	17208.3	20583.6	26619.8	153482	37988.1	42358.1	1.72762e+06	4.19636e+06	50247.5	40320.6	34805.6	45937.7	30242.2	32713.9	36222.9	61279.7	33388.1	37792.4	40707.6	37763.7	30163.5	33479.1	35165.6
Purine	76.1	HILIC_Neg	C5 H4 N4	2.179	1.30117e+07	1.01437e+07	1.01307e+07	7.65765e+06	6.00317e+06	1.45087e+07	1.80817e+07	1.32071e+07	7.93222e+06	1.19202e+07	1.75557e+07	1.72621e+07	1.21262e+07	1.67008e+07	2.24428e+07	8.86845e+06	1.18524e+07	1.43771e+07	1.06301e+07	1.18e+07	1.00866e+07	1.532e+07	1.91428e+07	1.72653e+07	1.72468e+07	1.99994e+07	1.95848e+07	2.05842e+07	2.26864e+07	2.24811e+07	1.78309e+07	2.60313e+07	9.58494e+06	1.31469e+07	9.27309e+06	1.01004e+07	1.02652e+07	1.05621e+07	3.20113e+07	9.68416e+06	1.89504e+07	2.00383e+07	9.6805e+06	1.31091e+07	2.31273e+07
Pseudouridine	84.8	HILIC_Neg	C9 H12 N2 O6	2.526	1.72591e+07	1.90332e+07	1.94413e+07	1.92443e+07	1.79081e+07	1.61879e+07	2.0725e+07	1.26289e+07	1.09206e+07	1.27276e+07	5.87688e+06	1.43867e+07	5.31468e+06	1.49207e+07	2.00595e+07	2.22209e+07	2.27729e+07	2.169e+07	2.22399e+07	2.26247e+07	1.96948e+07	1.91022e+07	1.9078e+07	2.00278e+07	1.91023e+07	2.031e+07	1.83904e+07	1.85807e+07	1.88899e+07	2.0985e+07	1.81208e+07	2.33127e+07	1.52777e+07	1.71218e+07	1.58631e+07	1.79479e+07	1.42846e+07	2.17502e+07	2.03842e+07	1.61602e+07	1.76782e+07	1.72631e+07	1.76433e+07	1.83421e+07	2.19665e+07
3-Methylhistidine	80.7	HILIC_Neg	C7 H11 N3 O2	7.051	6.15258e+06	6.41343e+06	6.53284e+06	6.26809e+06	5.57985e+06	8.89136e+06	1.24161e+07	6.17792e+06	5.95187e+06	5.4559e+06	7.63184e+06	8.19815e+06	7.94466e+06	7.05957e+06	1.06949e+07	1.39857e+07	1.13211e+07	1.13896e+07	1.13169e+07	1.21675e+07	1.06047e+07	1.0804e+07	1.01538e+07	9.35858e+06	9.96802e+06	1.19641e+07	1.23923e+07	1.31486e+07	1.22526e+07	1.39215e+07	1.11883e+07	1.29143e+07	1.09187e+07	9.46724e+06	7.82793e+06	9.9114e+06	7.59257e+06	1.17557e+07	1.68243e+07	2.49187e+07	1.03146e+07	1.06411e+07	1.30142e+07	1.11477e+07	7.17215e+06
ASPARAGINE	90.4	HILIC_Neg	C4 H8 N2 O3	6.888	1.37642e+07	1.63816e+07	1.68999e+07	1.37527e+07	1.25758e+07	1.33109e+07	1.70906e+07	7.36116e+06	7.92812e+06	9.17177e+06	1.24093e+07	1.3678e+07	1.02464e+07	1.25436e+07	1.3688e+07	1.80524e+07	1.80133e+07	1.88367e+07	1.85064e+07	1.84848e+07	1.65353e+07	1.5292e+07	1.48516e+07	1.53179e+07	1.51979e+07	1.50662e+07	1.67125e+07	1.68173e+07	1.6796e+07	1.77168e+07	1.53885e+07	1.69927e+07	1.47927e+07	1.61737e+07	1.57315e+07	1.64933e+07	1.25646e+07	1.49161e+07	1.70961e+07	1.5897e+07	1.39851e+07	1.35093e+07	1.46391e+07	1.70219e+07	1.56611e+07
Pentadecanoic acid	99.9	HILIC_Neg	C15 H30 O2	0.605	6.32684e+06	1.20771e+07	1.02611e+07	7.80218e+06	6.86201e+06	6.90128e+06	7.30142e+06	2.55728e+06	2.52201e+06	3.11934e+06	4.6403e+06	4.9033e+06	3.89293e+06	5.06079e+06	6.82768e+06	6.75125e+06	1.12263e+07	9.93393e+06	7.9803e+06	8.01222e+06	1.25243e+07	8.05223e+06	8.54365e+06	4.54778e+06	4.5863e+06	6.58044e+06	9.87636e+06	8.71187e+06	9.09855e+06	1.17652e+07	8.7589e+06	7.57901e+06	1.05911e+07	8.32863e+06	8.31829e+06	8.57687e+06	1.19519e+07	7.37683e+06	5.61057e+06	4.75871e+06	5.46798e+06	4.69429e+06	4.0681e+06	4.78545e+06	5.40174e+06
2-Ethylhexanoic acid	99.8	HILIC_Neg	C8 H16 O2	0.704	7.85742e+06	3.21985e+06	3.34185e+06	3.45815e+06	3.57678e+06	4.65242e+06	6.37995e+06	3.8647e+06	2.68481e+06	3.26282e+06	5.59073e+06	3.67059e+06	3.04233e+06	3.14079e+06	4.42197e+06	1.45482e+06	8.64603e+06	4.42605e+06	4.81848e+06	5.42193e+06	5.32552e+06	4.9723e+06	4.7689e+06	8.24522e+06	6.60484e+06	7.0786e+06	7.59293e+06	6.86168e+06	5.28319e+06	5.6406e+06	5.64824e+06	6.6649e+06	6.24214e+06	1.17886e+07	1.11071e+07	8.3195e+06	7.64763e+06	8.75985e+06	6.98847e+06	4.97502e+06	8.47928e+06	1.19441e+07	6.03388e+06	7.02534e+06	7.6852e+06
CITRULLINE	84.5	HILIC_Neg	C6 H13 N3 O3	7.115	8.49289e+06	1.04564e+07	1.18941e+07	1.20869e+07	1.16293e+07	9.49066e+06	1.25928e+07	6.38513e+06	7.6466e+06	8.65965e+06	1.15176e+07	1.08157e+07	8.57055e+06	1.00578e+07	1.23978e+07	1.35439e+07	1.11543e+07	1.31173e+07	1.30217e+07	1.47013e+07	1.35302e+07	1.66075e+07	1.60897e+07	1.49858e+07	1.55107e+07	1.50859e+07	2.08142e+07	1.69955e+07	2.00895e+07	1.80159e+07	1.79063e+07	2.02949e+07	9.71304e+06	1.00777e+07	1.15351e+07	1.17466e+07	9.1214e+06	1.33152e+07	1.38591e+07	9.89817e+06	1.08958e+07	1.04417e+07	1.03131e+07	1.15466e+07	1.26689e+07
Isethionate*		HILIC_Neg	C2 H6 O4 S	1.735	6.70702e+06	3.77746e+06	3.7831e+06	4.17273e+06	4.1505e+06	5.84401e+06	6.51694e+06	8.07356e+06	3.38269e+06	3.91308e+06	4.9999e+06	6.4151e+06	6.98441e+06	8.50792e+06	9.40614e+06	5.24158e+06	7.69572e+06	8.43053e+06	8.54007e+06	5.33111e+06	5.62961e+06	1.02682e+07	1.17684e+07	1.14065e+07	1.39821e+07	1.4996e+07	5.4603e+06	5.94964e+06	4.83148e+06	5.97507e+06	4.5548e+06	5.88961e+06	6.83152e+06	1.04907e+07	4.97208e+06	1.21488e+07	4.90028e+06	6.99635e+06	1.47224e+07	1.01003e+07	7.7799e+06	7.41738e+06	1.14344e+07	1.04155e+07	5.34339e+06
11(Z),14(Z)-Eicosadienoic acid	99.8	HILIC_Neg	C20 H36 O2	0.586	8.61584e+06	1.23898e+07	1.17026e+07	9.2159e+06	7.72228e+06	1.14515e+07	1.18739e+07	7.15607e+06	6.21571e+06	7.27054e+06	1.00118e+07	1.30821e+07	6.43023e+06	1.11295e+07	1.03659e+07	7.49719e+06	1.24539e+07	1.04284e+07	7.45217e+06	7.68934e+06	1.23487e+07	9.8025e+06	1.119e+07	9.37215e+06	9.18587e+06	1.19824e+07	1.34599e+07	1.14434e+07	1.34785e+07	1.13452e+07	1.15199e+07	7.56344e+06	1.45908e+07	1.3836e+07	1.04633e+07	8.20744e+06	1.10388e+07	9.31826e+06	8.6474e+06	9.32679e+06	1.07608e+07	1.21275e+07	1.03433e+07	1.66818e+07	8.28387e+06
N-Acetyl-D-galactosamine 4-sulfate	65.8	HILIC_Neg	C8 H15 N O9 S	1.919	4.46064e+06	5.75249e+06	5.89024e+06	4.97668e+06	5.54939e+06	3.89933e+06	5.85652e+06	3.1714e+06	4.37366e+06	3.78047e+06	4.95291e+06	4.61236e+06	5.59882e+06	4.23997e+06	3.19608e+06	7.88636e+06	7.45768e+06	6.72906e+06	7.04654e+06	7.13046e+06	9.09821e+06	8.66497e+06	8.51964e+06	6.75727e+06	7.52706e+06	8.72843e+06	7.53912e+06	8.20539e+06	7.33927e+06	7.31963e+06	7.50906e+06	7.80787e+06	3.93177e+06	3.5621e+06	4.39001e+06	5.67439e+06	5.04947e+06	5.20412e+06	8.03071e+06	8.14222e+06	8.56316e+06	5.86424e+06	7.86785e+06	7.63148e+06	7.05329e+06
11-Dodecenyl Acetate*		HILIC_Neg	C14 H26 O2	0.616	2.93046e+06	2.8783e+06	4.21902e+06	3.62794e+06	3.052e+06	4.91273e+06	6.80901e+06	4.90872e+06	4.06779e+06	4.09837e+06	3.8548e+06	6.07908e+06	5.83366e+06	5.34219e+06	6.48339e+06	4.26477e+06	6.17774e+06	5.0105e+06	4.27427e+06	3.91958e+06	5.93924e+06	8.04124e+06	6.82978e+06	4.24466e+06	4.95435e+06	9.57107e+06	9.16378e+06	9.44075e+06	9.83102e+06	1.05662e+07	8.97963e+06	8.0386e+06	5.32535e+06	4.94203e+06	2.91463e+06	3.85454e+06	6.84081e+06	4.6519e+06	8.60428e+06	5.58203e+06	1.14936e+07	1.0697e+07	6.61198e+06	8.36085e+06	5.71963e+06
HEPTADECANOATE*		HILIC_Neg	C17 H34 O2	0.594	5.79775e+06	9.72944e+06	9.88027e+06	5.17114e+06	4.52318e+06	6.53515e+06	7.76086e+06	4.31552e+06	3.10693e+06	4.74039e+06	6.60455e+06	5.85312e+06	5.20398e+06	6.63411e+06	7.14891e+06	7.76869e+06	1.21796e+07	1.4245e+07	9.2307e+06	1.07991e+07	1.09221e+07	9.43939e+06	1.00114e+07	5.71055e+06	6.05152e+06	8.68313e+06	1.11872e+07	1.03983e+07	1.17628e+07	1.12098e+07	9.90915e+06	8.34183e+06	1.16007e+07	1.14001e+07	8.36611e+06	1.16161e+07	1.21961e+07	8.46649e+06	6.41561e+06	6.6059e+06	6.86193e+06	7.29712e+06	7.97961e+06	6.55901e+06	8.73868e+06
trans-10-Heptadecenoic acid	99.2	HILIC_Neg	C17 H32 O2	0.592	3.09215e+06	6.36426e+06	1.47705e+07	3.21645e+06	2.95945e+06	3.98241e+06	4.86724e+06	7.12424e+06	3.27959e+06	3.23382e+06	4.93585e+06	4.94992e+06	4.08957e+06	4.9658e+06	5.31351e+06	5.79177e+06	9.88023e+06	1.16185e+07	4.6356e+06	6.86679e+06	8.225e+06	7.07863e+06	5.60645e+06	3.69944e+06	3.33792e+06	6.16886e+06	8.17259e+06	7.25407e+06	7.08355e+06	6.93134e+06	6.04866e+06	4.88767e+06	6.01825e+06	5.04947e+06	3.17101e+06	4.24887e+06	7.42871e+06	4.64799e+06	5.54451e+06	3.57948e+06	6.31747e+06	5.88189e+06	6.96006e+06	4.95254e+06	5.60812e+06
Eicosapentaenoic acid	95.8	HILIC_Neg	C20 H30 O2	0.597	7.44338e+06	9.15614e+06	1.0037e+07	6.39073e+06	5.15712e+06	4.55633e+06	6.28283e+06	4.25787e+06	3.89873e+06	4.72379e+06	6.93337e+06	7.98465e+06	3.03885e+06	6.94732e+06	6.729e+06	5.87289e+06	1.12684e+07	1.38555e+07	9.42326e+06	6.52089e+06	1.02755e+07	4.17258e+06	3.83965e+06	4.12996e+06	3.23992e+06	5.25297e+06	5.35415e+06	4.64725e+06	4.0276e+06	4.55132e+06	4.30974e+06	5.0229e+06	8.81606e+06	8.524e+06	7.31145e+06	7.69746e+06	9.30255e+06	7.82608e+06	5.54216e+06	7.78438e+06	6.14431e+06	6.65412e+06	6.95058e+06	9.11983e+06	5.859e+06
12-epi Leukotriene B4	74	HILIC_Neg	C20 H32 O4	0.66	2.97612e+06	3.58723e+06	3.2991e+06	3.97751e+06	3.19559e+06	2.34452e+06	2.98777e+06	1.35889e+06	997846	2.07975e+06	1.92493e+06	2.54756e+06	3.43082e+06	3.17647e+06	2.20698e+06	896007	5.06107e+06	903560	1.57625e+06	2.22208e+06	3.11345e+06	1.31719e+06	1.09648e+06	1.51566e+06	1.07577e+06	953598	2.21628e+06	2.25315e+06	1.96292e+06	1.68169e+06	2.0124e+06	1.8563e+06	1.21701e+07	5.77512e+06	5.55807e+06	4.9389e+06	6.79798e+06	5.78123e+06	3.32381e+06	1.38126e+07	6.97414e+06	7.67406e+06	4.14548e+06	8.55899e+06	6.49668e+06
L-Glutathione oxidized	77.1	HILIC_Neg	C20 H32 N6 O12 S2	8.574	279209	628586	1.21241e+06	1.43298e+06	871549	2.60318e+06	742584	266893	157661	145355	192529	218549	188640	1.15551e+06	100584	1.39433e+06	349802	492916	348182	842096	550632	369374	303219	584436	575975	574536	499895	422426	344686	436935	1.01051e+06	871263	956933	1.74834e+06	2.7558e+06	78538.8	1.82178e+06	106701	367902	1.79371e+06	5.969e+06	254995	172540	222876	2.53037e+06
L-Homocysteic acid*		HILIC_Neg	C4 H9 N O5 S	1.9	133300	220899	309996	160446	129756	178484	279637	122875	116652	106321	216313	191823	204996	231294	225963	330813	256528	213213	221133	202006	253862	208042	207472	8.78362e+06	245632	293988	322847	301897	259108	248320	303443	259691	317200	336429	334936	284397	469204	221512	332849	269135	346517	237912	250494	272219	329388
L-lanthionine*		HILIC_Neg	C6 H12 N2 O4 S	2.607	5435.94	6174.45	5769.57	6170.52	5837.09	5556.52	6661.46	4426.67	3913.95	3868.08	5547.55	5644	4354.47	8199.95	7864.28	6431.24	5936.52	6213.33	6490.86	6392.28	10390.4	6341.54	6354.18	8.20816e+06	18432.6	6680.3	6694.15	6782.4	17026.3	7292.28	6774.3	6940.41	6845.54	8445.07	7383.45	7801.55	6637.79	7567.87	8268.63	6941.48	6726.5	7323.01	7317.35	7593.64	8297.86
Lauric acid	99.7	HILIC_Neg	C12 H24 O2	0.628	3.52656e+06	3.68689e+06	3.78382e+06	4.33922e+06	3.50554e+06	4.1925e+06	7.19262e+06	2.74032e+06	2.44753e+06	2.46166e+06	3.31964e+06	3.98238e+06	3.16025e+06	3.7849e+06	4.84043e+06	4.05434e+06	6.4865e+06	4.83833e+06	6.68744e+06	5.22358e+06	8.54034e+06	7.1344e+06	4.87481e+06	5.36026e+06	4.53646e+06	6.21924e+06	7.77033e+06	5.65475e+06	5.20643e+06	8.70807e+06	5.29223e+06	5.34704e+06	4.19822e+06	4.24816e+06	3.71289e+06	4.10539e+06	5.2026e+06	4.13301e+06	5.55148e+06	3.25996e+06	5.39115e+06	5.28692e+06	3.68706e+06	3.88134e+06	3.75777e+06
(R)-2-Hydroxystearic Acid*		HILIC_Neg	C18 H36 O3	0.638	846015	2.12871e+06	3.98556e+06	1.22056e+06	1.14495e+06	4.5312e+06	5.79865e+06	1.62831e+06	730757	707606	1.61675e+06	1.24605e+06	991855	1.56476e+06	1.51779e+06	1.83214e+06	2.74335e+06	4.56331e+06	1.59772e+06	2.56166e+06	2.23107e+06	5.40165e+06	6.31622e+06	966937	1.05193e+06	1.57715e+06	4.62696e+06	5.1123e+06	4.91595e+06	5.20508e+06	4.99342e+06	4.82238e+06	1.11022e+06	1.16125e+06	1.21368e+06	1.51299e+06	1.75314e+06	1.0056e+06	1.10475e+06	889389	1.25964e+06	1.10073e+06	1.90992e+06	1.23329e+06	2.8619e+06
hydroxyacetone phosphate*		HILIC_Neg	C3 H7 O5 P	2.538	5597.6	662901	1.83556e+06	377372	413632	559764	532907	1.64393e+06	303403	201599	581700	550687	276652	410472	801161	2.20203e+06	1.00232e+06	3.09169e+06	828910	2.35394e+06	712178	631282	869154	798956	811742	917166	874189	1.1521e+06	807769	1.08105e+06	978061	1.54561e+06	689945	760338	493860	764308	657585	841478	477755	1.4205e+06	475230	615194	2.62785e+06	905154	7.00597e+06
[truncated: 37 more columns]

## Sheet: sample details
Samples detail
0W_C	0 week control
0W_HFHF	0 week HFHF
0W_T	0 week Treatment
3W_C	3 week control
3W_HFHF	3 week HFHF
3W_T	3 week Treatment
10W_C	10 week control
10W_HFHF	10 week HFHF
10W_T	10 week Treatment
14W_C	14 week control
14W_HFHF	14 week HFHF
14W_T	14 week Treatment
17W_C	17 week control
17W_HFHF	17 week HFHF
17W_T	17 week Treatment
CW0G	Control week 0 and G denotes group
G1	Control group
G2	HFHF group
G5	Treatment group
All identification has been made based on accurate mass, MSMS fragmentation match, and retention time match, Putatively identified metabolites has been marked by astricks (*)
